# Supplementary material for: Chromosome-Level Assembly of Male Opsariichthys bidens Genome Provides Insights into the Regulation of the GnRH Signaling Pathway and Genome Evolution
Source: Biology (Basel). 2022 Oct 13;11(10):1500. doi: 10.3390/biology11101500 (PMC9598921; doi:10.3390/biology11101500)
Supplement: Supplementary file 1 [file biology-11-01500-s001.zip]

Archive with 4 entries (4 files):
- Figure S1-S3.pdf
- Table S1-S4 O.bedins.pdf
- Table S5 Integrated_Function.annotation.xls
- Table S6 kegg pathway list.xls
