# Supplementary material for: Chromosome-Level Assembly of Male Opsariichthys bidens Genome Provides Insights into the Regulation of the GnRH Signaling Pathway and Genome Evolution
Source: Biology (Basel). 2022 Oct 13;11(10):1500. doi: 10.3390/biology11101500 (PMC9598921; doi:10.3390/biology11101500)
Supplement: Supplementary file 1 [file biology-11-01500-s001.zip › Table S5 Integrated_Function.annotation.xls]

#GeneID	GO_annotation	KEGG_annotation	KOG_class	KOG_class_annotation	TrEMBL_annotation	nr_annotation
EVM0022518.1	--	--	--	--	Uncharacterized protein {ECO:0000313|Ensembl:ENSDARP00000107203} OS=Danio rerio (Zebrafish) PE=4 SV=1	PREDICTED: uncharacterized protein KIAA0355 homolog isoform X1 [Astyanax mexicanus]
EVM0028303.1	--	--	--	--	Uncharacterized protein {ECO:0000313|EMBL:AFO94266.1} OS=Callorhynchus milii (Elephant fish) PE=2 SV=1	PREDICTED: uncharacterized protein LOC103175934 isoform X2 [Callorhinchus milii]
EVM0001293.1	Cellular Component: nucleus (GO:0005634);; Cellular Component: cytoplasm (GO:0005737);; Biological Process: positive T cell selection (GO:0043368);; Biological Process: negative T cell selection (GO:0043383);; Biological Process: T cell receptor signaling pathway (GO:0050852);;	--	--	--	Uncharacterized protein {ECO:0000313|Ensembl:ENSAMXP00000008812} OS=Astyanax mexicanus (Blind cave fish) PE=4 SV=1	PREDICTED: protein THEMIS [Danio rerio]
EVM0006460.1	--	--	--	--	Uncharacterized protein {ECO:0000313|Ensembl:ENSDARP00000109816} OS=Danio rerio (Zebrafish) PE=4 SV=1	PREDICTED: extracellular matrix protein 1-like [Danio rerio]
EVM0030656.1	--	--	--	--	Uncharacterized protein {ECO:0000313|Ensembl:ENSDARP00000073656} (Fragment) OS=Danio rerio (Zebrafish) PE=4 SV=1	PREDICTED: G2/M phase-specific E3 ubiquitin-protein ligase-like [Poecilia reticulata]
EVM0036495.1	Cellular Component: endoplasmic reticulum (GO:0005783);; Cellular Component: trans-Golgi network (GO:0005802);; Molecular Function: phosphatidylcholine transporter activity (GO:0008525);; Molecular Function: phosphatidylinositol transporter activity (GO:0008526);; Biological Process: organic cation transport (GO:0015695);; Biological Process: quaternary ammonium group transport (GO:0015697);; Bio…	--	[IT]	--	Uncharacterized protein {ECO:0000313|Ensembl:ENSDARP00000042511} OS=Danio rerio (Zebrafish) PE=4 SV=1	phosphatidylinositol transfer protein, beta, like [Danio rerio]
EVM0003804.1	--	--	--	--	Uncharacterized protein {ECO:0000313|Ensembl:ENSDARP00000093251} OS=Danio rerio (Zebrafish) PE=4 SV=1	uncharacterized protein LOC557029 [Danio rerio]
EVM0031254.1	Molecular Function: structural molecule activity (GO:0005198);; Cellular Component: microvillus (GO:0005902);; Cellular Component: cell-cell adherens junction (GO:0005913);; Cellular Component: cell cortex (GO:0005938);; Biological Process: cell adhesion (GO:0007155);; Cellular Component: actin cytoskeleton (GO:0015629);; Cellular Component: catenin complex (GO:0016342);; Cellular Component: desm…	K05691|0|dre:30741|K05691 catenin alpha | (RefSeq) ctnna1, ctnna; catenin (cadherin-associated protein), alpha 1	[W]	Extracellular structures	Uncharacterized protein {ECO:0000313|Ensembl:ENSDARP00000052440} OS=Danio rerio (Zebrafish) PE=2 SV=1	catenin alpha-1 [Danio rerio]
EVM0008345.1	--	--	--	--	Uncharacterized protein {ECO:0000313|Ensembl:ENSTGUP00000005691} (Fragment) OS=Taeniopygia guttata (Zebra finch) PE=4 SV=1	PREDICTED: uncharacterized protein LOC101882848 isoform X1 [Danio rerio]
EVM0028908.1	--	--	[R]	General function prediction only	Uncharacterized protein {ECO:0000313|Ensembl:ENSDARP00000099487} OS=Danio rerio (Zebrafish) PE=4 SV=1	PREDICTED: FERM and PDZ domain-containing protein 1 [Danio rerio]
EVM0021043.1	--	K00799|3.48813e-30|crg:105321515|K00799 glutathione S-transferase [EC:2.5.1.18] | (RefSeq) microsomal glutathione S-transferase 3-like	--	--	Microsomal glutathione S-transferase 3 {ECO:0000313|EMBL:KGL85041.1} (Fragment) OS=Tinamus guttatus (White-throated tinamou) PE=4 SV=1	PREDICTED: microsomal glutathione S-transferase 3 [Serinus canaria]
EVM0001390.1	Cellular Component: intracellular (GO:0005622);; Molecular Function: zinc ion binding (GO:0008270);; Biological Process: regulation of apoptotic process (GO:0042981);;	K16060|0|dre:373107|K16060 baculoviral IAP repeat-containing protein 2/3 | (RefSeq) birc2, IAP1, birc3; baculoviral IAP repeat containing 2	[DR]	--	Inhibitor of apoptosis protein {ECO:0000313|EMBL:ACM68925.1} OS=Ctenopharyngodon idella (Grass carp) PE=2 SV=1	inhibitor of apoptosis protein [Ctenopharyngodon idella]
EVM0005026.1	--	K19370|0|dre:796659|K19370 DnaJ homolog subfamily C member 22 | (RefSeq) dnajc22, si:dkey-166n8.8; DnaJ (Hsp40) homolog, subfamily C, member 22	[O]	Posttranslational modification, protein turnover, chaperones	Uncharacterized protein {ECO:0000313|Ensembl:ENSDARP00000053875} OS=Danio rerio (Zebrafish) PE=4 SV=2	PREDICTED: dnaJ homolog subfamily C member 22 [Danio rerio]
EVM0003269.1	--	K17599|4.51001e-146|mze:101476092|K17599 transmembrane protein 132 | (RefSeq) tmem132c; transmembrane protein 132C	--	--	Uncharacterized protein {ECO:0000313|Ensembl:ENSDARP00000101176} OS=Danio rerio (Zebrafish) PE=4 SV=1	PREDICTED: transmembrane protein 132C isoform X1 [Danio rerio]
EVM0006453.1	Molecular Function: actin binding (GO:0003779);; Cellular Component: intracellular (GO:0005622);;	--	[W]	Extracellular structures	Uncharacterized protein {ECO:0000313|Ensembl:ENSDARP00000038400} OS=Danio rerio (Zebrafish) PE=2 SV=1	glia maturation factor beta [Danio rerio]
EVM0017043.1	--	K20395|1.77587e-45|dre:101884875|K20395 CO300B/D/F antigen | (RefSeq) CMRF35-like molecule 1	--	--	Uncharacterized protein {ECO:0000313|Ensembl:ENSONIP00000020645} OS=Oreochromis niloticus (Nile tilapia) PE=4 SV=1	PREDICTED: CMRF35-like molecule 1 [Danio rerio]
EVM0014835.1	Molecular Function: DNA-binding transcription factor activity (GO:0003700);; Cellular Component: nucleus (GO:0005634);; Biological Process: regulation of transcription, DNA-templated (GO:0006355);; Molecular Function: zinc ion binding (GO:0008270);; Biological Process: telencephalon development (GO:0021537);; Biological Process: optic nerve development (GO:0021554);; Biological Process: thalamus …	K09373|0|dre:791744|K09373 LIM homeobox protein 2/9 | (RefSeq) lhx2b, bel, lhx2, zgc:152707; LIM homeobox 2b	[R]	General function prediction only	Uncharacterized protein {ECO:0000313|Ensembl:ENSDARP00000123264} OS=Danio rerio (Zebrafish) PE=4 SV=1	LIM/homeobox protein Lhx2 [Danio rerio]
EVM0020738.1	Molecular Function: calcium ion binding (GO:0005509);;	--	--	--	Calsequestrin {ECO:0000256|RuleBase:RU000648} OS=Danio rerio (Zebrafish) PE=2 SV=1	calsequestrin-2 precursor [Danio rerio]
EVM0028717.1	--	--	--	--	Putative proline-rich protein 21 {ECO:0000313|EMBL:EMC83606.1} (Fragment) OS=Columba livia (Domestic pigeon) PE=4 SV=1	Putative proline-rich protein 21, partial [Columba livia]
EVM0029309.1	--	--	--	--	Uncharacterized protein {ECO:0000313|Ensembl:ENSDARP00000128802} (Fragment) OS=Danio rerio (Zebrafish) PE=4 SV=1	PREDICTED: PWWP domain-containing protein MUM1L1-like [Danio rerio]
EVM0009085.1	Biological Process: cell morphogenesis (GO:0000902);; Cellular Component: cytoplasm (GO:0005737);;	K18625|4.80062e-37|tgu:100227195|K18625 protein Shroom | (RefSeq) SHROOM3; shroom family member 3	--	--	Uncharacterized protein {ECO:0000313|Ensembl:ENSDARP00000127678} OS=Danio rerio (Zebrafish) PE=4 SV=1	Shroom3v1 [Danio rerio]
EVM0024091.1	Molecular Function: RNA binding (GO:0003723);; Molecular Function: zinc ion binding (GO:0008270);; Biological Process: retina development in camera-type eye (GO:0060041);;	K13095|0|xma:102234717|K13095 splicing factor 1 | (RefSeq) sf1; splicing factor 1	[A]	RNA processing and modification	Sf1 protein {ECO:0000313|EMBL:AAI63938.1} OS=Danio rerio (Zebrafish) PE=2 SV=1	PREDICTED: splicing factor 1 isoform X3 [Danio rerio]
EVM0031065.1	--	--	[R]	General function prediction only	Uncharacterized protein {ECO:0000313|Ensembl:ENSPFOP00000029539} OS=Poecilia formosa (Amazon molly) PE=4 SV=1	PREDICTED: protein yippee-like 5 isoform X1 [Pelodiscus sinensis]
EVM0000509.1	--	--	--	--	Uncharacterized protein {ECO:0000313|Ensembl:ENSLOCP00000006531} OS=Lepisosteus oculatus (Spotted gar) PE=4 SV=1	PREDICTED: putative ankyrin repeat domain-containing protein 31 [Danio rerio]
EVM0036421.1	--	K13105|0|dre:572173|K13105 proline-rich protein PRCC | (RefSeq) prcc, si:ch211-210h11.8; papillary renal cell carcinoma (translocation-associated)	[D]	Cell cycle control, cell division, chromosome partitioning	Uncharacterized protein {ECO:0000313|Ensembl:ENSDARP00000086697} OS=Danio rerio (Zebrafish) PE=4 SV=1	proline-rich protein PRCC [Danio rerio]
EVM0020917.1	--	K20027|0|dre:100334198|K20027 palmitoyltransferase ZDHHC1/11 [EC:2.3.1.225] | (RefSeq) probable palmitoyltransferase ZDHHC11	[R]	General function prediction only	Palmitoyltransferase {ECO:0000256|RuleBase:RU079119} OS=Danio rerio (Zebrafish) PE=3 SV=1	PREDICTED: probable palmitoyltransferase ZDHHC11 [Danio rerio]
EVM0033469.1	--	--	--	--	Twisted gastrulation {ECO:0000313|EMBL:ACO09781.1} OS=Osmerus mordax (Rainbow smelt) PE=2 SV=1	twisted gastrulation precursor [Osmerus mordax]
EVM0002634.1	Biological Process: activation of MAPKK activity (GO:0000186);; Molecular Function: guanyl-nucleotide exchange factor activity (GO:0005085);; Cellular Component: lysosomal membrane (GO:0005765);; Biological Process: cell growth (GO:0016049);; Biological Process: positive regulation of TOR signaling (GO:0032008);; Molecular Function: protein-containing complex scaffold activity (GO:0032947);; Biol…	K20398|5.83269e-87|dre:445155|K20398 ragulator complex protein LAMTOR2 | (RefSeq) lamtor2, robld3, zgc:100811; late endosomal/lysosomal adaptor, MAPK and MTOR activator 2	[T]	Signal transduction mechanisms	Uncharacterized protein {ECO:0000313|Ensembl:ENSLOCP00000010820} OS=Lepisosteus oculatus (Spotted gar) PE=4 SV=1	ragulator complex protein LAMTOR2 [Danio rerio]
EVM0003624.1	Molecular Function: structural molecule activity (GO:0005198);; Cellular Component: intermediate filament (GO:0005882);;	K07604|0|dre:436656|K07604 type I keratin, acidic | (RefSeq) krt97, cb112, sb:cb112, sb:cb481, wu:fa91g11, zgc:92061; keratin 97	--	--	Zgc:92061 {ECO:0000313|EMBL:AAH75874.1} OS=Danio rerio (Zebrafish) PE=2 SV=1	keratin 97 [Danio rerio]
EVM0000555.1	Cellular Component: nucleus (GO:0005634);; Cellular Component: cytoplasm (GO:0005737);; Molecular Function: Ran GTPase binding (GO:0008536);;	--	[R]	General function prediction only	Ran-binding protein 9 {ECO:0000313|Ensembl:ENSDARP00000081043} OS=Danio rerio (Zebrafish) PE=4 SV=1	ran-binding protein 9 [Danio rerio]
EVM0008391.1	--	--	--	--	Uncharacterized protein {ECO:0000313|Ensembl:ENSDARP00000106282} OS=Danio rerio (Zebrafish) PE=4 SV=1	PREDICTED: uncharacterized protein LOC102079324 [Oreochromis niloticus]
EVM0017798.1	--	--	[R]	General function prediction only	Uncharacterized protein {ECO:0000313|Ensembl:ENSAMXP00000011255} OS=Astyanax mexicanus (Blind cave fish) PE=4 SV=1	PREDICTED: uncharacterized oxidoreductase C663.08c-like [Astyanax mexicanus]
EVM0014573.3	Cellular Component: nucleus (GO:0005634);;	K18403|0|xma:102233149|K18403 male-specific lethal 3 | (RefSeq) msl3; male-specific lethal 3 homolog (Drosophila)	[BK]	--	Male-specific lethal 3 {ECO:0000313|EMBL:AHH41812.1} OS=Ictalurus punctatus (Channel catfish) PE=2 SV=1	Male-specific lethal 3-like 1 [Salmo salar]
EVM0036145.1	--	--	--	--	Oncorhynchus mykiss genomic scaffold, scaffold_23163 {ECO:0000313|EMBL:CDQ96816.1} OS=Oncorhynchus mykiss (Rainbow trout) PE=4 SV=1	immunoglobulin light chain [Danio rerio]
EVM0010740.1	--	K10518|0|dre:556134|K10518 zinc finger and BTB domain-containing protein 47 | (RefSeq) zbtb47a, si:ch211-145c23.4; zinc finger and BTB domain containing 47a	[R]	General function prediction only	Uncharacterized protein {ECO:0000313|Ensembl:ENSDARP00000074944} OS=Danio rerio (Zebrafish) PE=4 SV=1	PREDICTED: zinc finger and BTB domain-containing protein 47 [Danio rerio]
EVM0002935.1	--	--	--	--	Oncorhynchus mykiss genomic scaffold, scaffold_873 {ECO:0000313|EMBL:CDQ76493.1} OS=Oncorhynchus mykiss (Rainbow trout) PE=4 SV=1	PREDICTED: meiosis inhibitor protein 1-like [Danio rerio]
EVM0009594.1	Molecular Function: nucleic acid binding (GO:0003676);; Molecular Function: hydrolase activity (GO:0016787);; Molecular Function: metal ion binding (GO:0046872);;	K01173|0|dre:100002293|K01173 endonuclease G, mitochondrial | (RefSeq) endog, wu:fb79c08, zgc:110020; endonuclease G	[F]	Nucleotide transport and metabolism	Zgc:110020 protein {ECO:0000313|EMBL:AAI64258.1} OS=Danio rerio (Zebrafish) PE=2 SV=1	endonuclease G, mitochondrial [Danio rerio]
EVM0019326.1	--	--	--	--	Uncharacterized protein {ECO:0000313|Ensembl:ENSDARP00000096859} OS=Danio rerio (Zebrafish) PE=4 SV=1	PREDICTED: uncharacterized protein LOC101886233 isoform X2 [Danio rerio]
EVM0010135.1	--	--	[R]	General function prediction only	Uncharacterized protein {ECO:0000313|Ensembl:ENSDARP00000107445} OS=Danio rerio (Zebrafish) PE=4 SV=1	PREDICTED: proton-coupled folate transporter-like [Astyanax mexicanus]
EVM0011223.1	--	--	--	--	Uncharacterized protein {ECO:0000313|Ensembl:ENSDARP00000107781} OS=Danio rerio (Zebrafish) PE=4 SV=1	PREDICTED: anaphase-promoting complex subunit 16 isoform X1 [Danio rerio]
EVM0008652.1	Molecular Function: phosphoenolpyruvate carboxykinase (GTP) activity (GO:0004613);; Molecular Function: GTP binding (GO:0005525);; Biological Process: gluconeogenesis (GO:0006094);; Molecular Function: kinase activity (GO:0016301);; Biological Process: phosphorylation (GO:0016310);;	K01596|0|dre:406473|K01596 phosphoenolpyruvate carboxykinase (GTP) [EC:4.1.1.32] | (RefSeq) pck2, id:ibd5157, pck, zgc:77867; phosphoenolpyruvate carboxykinase 2 (mitochondrial)	[C]	Energy production and conversion	Phosphoenolpyruvate carboxylase {ECO:0000313|EMBL:ABA33782.1} OS=Culter ilishaeformis PE=2 SV=1	phosphoenolpyruvate carboxylase [Culter ilishaeformis]
EVM0025648.1	Molecular Function: O-methyltransferase activity (GO:0008171);; Biological Process: melatonin biosynthetic process (GO:0030187);; Biological Process: methylation (GO:0032259);;	K00543|0|dre:100141344|K00543 acetylserotonin N-methyltransferase [EC:2.1.1.4] | (RefSeq) asmt, zgc:171885; acetylserotonin O-methyltransferase	[R]	General function prediction only	Zgc:171885 protein {ECO:0000313|EMBL:AAI54030.1} OS=Danio rerio (Zebrafish) PE=2 SV=1	PREDICTED: hydroxyindole O-methyltransferase isoform X1 [Danio rerio]
EVM0020829.1	--	--	[R]	General function prediction only	Uncharacterized protein {ECO:0000313|Ensembl:ENSDARP00000118186} OS=Danio rerio (Zebrafish) PE=4 SV=1	kelch domain-containing protein 4 [Danio rerio]
EVM0005215.1	--	--	--	--	Oncorhynchus mykiss genomic scaffold, scaffold_614 {ECO:0000313|EMBL:CDQ73193.1} OS=Oncorhynchus mykiss (Rainbow trout) PE=4 SV=1	PREDICTED: uncharacterized protein si:ch211-222e20.4 isoform X1 [Danio rerio]
EVM0032875.1	Molecular Function: ammonium transmembrane transporter activity (GO:0008519);; Cellular Component: integral component of membrane (GO:0016021);; Cellular Component: apical plasma membrane (GO:0016324);; Biological Process: ammonium transmembrane transport (GO:0072488);;	--	[UR]	--	Rhesus blood group-associated glycoprotein C {ECO:0000313|EMBL:AHJ59464.1} OS=Cyprinus carpio (Common carp) PE=2 SV=1	Rhesus blood group-associated glycoprotein C [Cyprinus carpio]
EVM0022623.1	--	--	[L]	Replication, recombination and repair	Uncharacterized protein {ECO:0000313|Ensembl:ENSMGAP00000012409} (Fragment) OS=Meleagris gallopavo (Common turkey) PE=4 SV=2	PREDICTED: methylated-DNA--protein-cysteine methyltransferase [Meleagris gallopavo]
EVM0009148.1	Molecular Function: calcium ion binding (GO:0005509);;	--	--	--	Calsequestrin {ECO:0000256|RuleBase:RU000648} OS=Danio rerio (Zebrafish) PE=2 SV=1	calsequestrin-2 precursor [Danio rerio]
EVM0000499.1	--	--	--	--	Uncharacterized protein {ECO:0000313|Ensembl:ENSAMXP00000003892} OS=Astyanax mexicanus (Blind cave fish) PE=4 SV=1	PREDICTED: uncharacterized protein LOC101885156 [Danio rerio]
EVM0001081.1	--	--	--	--	Uncharacterized protein {ECO:0000313|Ensembl:ENSAMXP00000004722} OS=Astyanax mexicanus (Blind cave fish) PE=4 SV=1	PREDICTED: extensin-like [Danio rerio]
EVM0001859.1	Cellular Component: SMN complex (GO:0032797);;	K13135|1.28731e-57|dre:798703|K13135 gem associated protein 7 | (RefSeq) gemin7; gem (nuclear organelle) associated protein 7	--	--	Uncharacterized protein {ECO:0000313|Ensembl:ENSAMXP00000026559} (Fragment) OS=Astyanax mexicanus (Blind cave fish) PE=4 SV=1	PREDICTED: gem-associated protein 7-like isoform X1 [Astyanax mexicanus]
EVM0005562.1	--	K18412|0|dre:793145|K18412 trinucleotide repeat-containing gene 6 protein | (RefSeq) si:dkey-46g23.1	--	--	Uncharacterized protein {ECO:0000313|Ensembl:ENSDARP00000123092} OS=Danio rerio (Zebrafish) PE=4 SV=2	PREDICTED: trinucleotide repeat-containing gene 6B protein-like isoform X1 [Danio rerio]
EVM0028313.2	Molecular Function: DNA-binding transcription factor activity (GO:0003700);; Molecular Function: protein binding (GO:0005515);; Cellular Component: nucleus (GO:0005634);; Cellular Component: transcription factor complex (GO:0005667);; Biological Process: nervous system development (GO:0007399);; Biological Process: neural crest cell fate specification (GO:0014036);; Molecular Function: sequence-s…	K09355|2.96719e-54|dre:570960|K09355 pre-B-cell leukemia transcription factor 1 | (RefSeq) pbx1b, zgc:158824; pre-B-cell leukemia homeobox 1b	[K]	Transcription	Zgc:158824 protein {ECO:0000313|EMBL:AAI29474.1} OS=Danio rerio (Zebrafish) PE=2 SV=1	PREDICTED: pre-B-cell leukemia homeobox 1 isoform X1 [Danio rerio]
EVM0018198.1	--	--	--	--	Transposase domain-containing protein {ECO:0000313|EMBL:CAK26782.1} OS=Danio rerio (Zebrafish) PE=4 SV=1	PREDICTED: uncharacterized protein LOC103909920 [Danio rerio]
EVM0032130.2	Biological Process: cell communication (GO:0007154);; Molecular Function: phosphatidylinositol binding (GO:0035091);;	K17919|0|dre:323203|K17919 sorting nexin-4 | (RefSeq) snx4, im:6971267, wu:fb92d09, zgc:113437; sorting nexin 4	[U]	Intracellular trafficking, secretion, and vesicular transport	Sorting nexin 4 {ECO:0000313|EMBL:AAH91982.1} OS=Danio rerio (Zebrafish) PE=2 SV=1	sorting nexin-4 [Danio rerio]
EVM0023384.1	Molecular Function: protein serine/threonine kinase activity (GO:0004674);; Molecular Function: ATP binding (GO:0005524);; Biological Process: protein phosphorylation (GO:0006468);;	K20875|0|dre:497165|K20875 NIMA (never in mitosis gene a)-related kinase 6 [EC:2.7.11.1] | (RefSeq) nek6, si:ch211-167p9.4, zC167P9.4; NIMA-related kinase 6	[D]	Cell cycle control, cell division, chromosome partitioning	Uncharacterized protein {ECO:0000313|Ensembl:ENSDARP00000055327} OS=Danio rerio (Zebrafish) PE=4 SV=1	PREDICTED: serine/threonine-protein kinase Nek6 isoform X2 [Danio rerio]
EVM0030903.1	--	--	[R]	General function prediction only	Zgc:110585 protein {ECO:0000313|EMBL:AAI67442.1} OS=Danio rerio (Zebrafish) PE=2 SV=1	Zgc:110585 protein [Danio rerio]
EVM0003281.1	--	--	--	--	--	PREDICTED: uncharacterized protein LOC101886498 [Danio rerio]
EVM0006780.1	Molecular Function: DNA binding (GO:0003677);; Molecular Function: DNA-directed 5'-3' RNA polymerase activity (GO:0003899);; Cellular Component: nucleus (GO:0005634);; Biological Process: transcription, DNA-templated (GO:0006351);;	K03023|0|dre:393201|K03023 DNA-directed RNA polymerase III subunit RPC3 | (RefSeq) polr3c, zgc:56348; polymerase (RNA) III (DNA directed) polypeptide C	[K]	Transcription	DNA-directed RNA polymerase III subunit RPC3 {ECO:0000313|Ensembl:ENSDARP00000059966} OS=Danio rerio (Zebrafish) PE=4 SV=1	DNA-directed RNA polymerase III subunit RPC3 [Danio rerio]
EVM0018447.1	--	K18080|0|dre:565181|K18080 tensin | (RefSeq) tns1a, si:dkey-257h21.2; tensin 1a	[TR]	--	Uncharacterized protein {ECO:0000313|Ensembl:ENSDARP00000104095} OS=Danio rerio (Zebrafish) PE=4 SV=1	PREDICTED: tensin-1-like isoform X3 [Danio rerio]
EVM0024359.1	Molecular Function: DNA-binding transcription factor activity (GO:0003700);; Cellular Component: nucleus (GO:0005634);; Biological Process: regulation of transcription, DNA-templated (GO:0006355);; Biological Process: neural crest cell development (GO:0014032);; Biological Process: neural crest cell fate specification (GO:0014036);; Biological Process: ectodermal placode formation (GO:0060788);;	K09177|0|dre:494033|K09177 transcription factor AP-2 gamma | (RefSeq) tfap2c, fb48g05, fb49c04, wu:fb48g05, wu:fb49c04, zgc:92088; transcription factor AP-2 gamma (activating enhancer binding protein 2 gamma)	[K]	Transcription	Uncharacterized protein {ECO:0000313|Ensembl:ENSDARP00000059434} OS=Danio rerio (Zebrafish) PE=2 SV=1	transcription factor AP-2 gamma [Danio rerio]
EVM0030734.1	--	--	--	--	Uncharacterized protein {ECO:0000313|Ensembl:ENSDARP00000122732} (Fragment) OS=Danio rerio (Zebrafish) PE=4 SV=1	PREDICTED: uncharacterized protein LOC101886976 isoform X1 [Danio rerio]
EVM0001898.1	Cellular Component: Golgi apparatus (GO:0005794);; Cellular Component: actin cytoskeleton (GO:0015629);; Biological Process: actin cytoskeleton organization (GO:0030036);; Molecular Function: actin filament binding (GO:0051015);;	K18619|0|dre:569563|K18619 coronin-7 | (RefSeq) coro7, zgc:112352; coronin 7	[Z]	Cytoskeleton	Coronin {ECO:0000256|RuleBase:RU280818} (Fragment) OS=Danio rerio (Zebrafish) PE=3 SV=2	coronin-7 [Danio rerio]
EVM0010899.1	Molecular Function: transmembrane transporter activity (GO:0022857);; Biological Process: transmembrane transport (GO:0055085);;	--	[R]	General function prediction only	Multidrug and toxin extrusion protein {ECO:0000256|RuleBase:RU004914} (Fragment) OS=Danio rerio (Zebrafish) PE=3 SV=1	PREDICTED: multidrug and toxin extrusion protein 1-like [Danio rerio]
EVM0031493.1	Molecular Function: nucleic acid binding (GO:0003676);; Cellular Component: nucleus (GO:0005634);; Molecular Function: metal ion binding (GO:0046872);;	K10490|0|dre:100003975|K10490 zinc finger and BTB domain-containing protein 3 | (RefSeq) zbtb3, im:6906516, im:7140697, si:dkey-147f20.3; zinc finger and BTB domain containing 3	[R]	General function prediction only	Uncharacterized protein {ECO:0000313|Ensembl:ENSDARP00000052636} OS=Danio rerio (Zebrafish) PE=4 SV=1	PREDICTED: zinc finger and BTB domain-containing protein 3 [Danio rerio]
EVM0020586.1	--	--	[R]	General function prediction only	Zgc:112001 {ECO:0000313|EMBL:AAH93152.1} OS=Danio rerio (Zebrafish) PE=2 SV=1	uncharacterized protein LOC550384 [Danio rerio]
EVM0010700.1	Biological Process: cellular protein modification process (GO:0006464);; Biological Process: protein transport (GO:0015031);;	K12183|0|dre:415179|K12183 ESCRT-I complex subunit TSG101 | (RefSeq) tsg101a, tsg101, zgc:86926; tumor susceptibility 101a	[OU]	--	Tumor susceptibility gene 101 {ECO:0000313|EMBL:AAH71540.1} OS=Danio rerio (Zebrafish) PE=2 SV=1	tumor susceptibility gene 101 protein [Danio rerio]
EVM0000495.1	Molecular Function: catalytic activity (GO:0003824);; Biological Process: metabolic process (GO:0008152);;	K05310|0|dre:100538291|K05310 ethanolaminephosphotransferase [EC:2.7.-.-] | (RefSeq) pigg; si:ch73-49o8.1	[T]	Signal transduction mechanisms	Uncharacterized protein {ECO:0000313|Ensembl:ENSDARP00000055816} OS=Danio rerio (Zebrafish) PE=4 SV=1	PREDICTED: GPI ethanolamine phosphate transferase 2 isoform X1 [Danio rerio]
EVM0026849.1	--	--	[R]	General function prediction only	Uncharacterized protein {ECO:0000313|Ensembl:ENSDARP00000105060} OS=Danio rerio (Zebrafish) PE=4 SV=1	PREDICTED: zinc finger CCCH domain-containing protein 3 [Danio rerio]
EVM0031854.1	--	--	--	--	Uncharacterized protein {ECO:0000313|Ensembl:ENSPSIP00000001633} OS=Pelodiscus sinensis (Chinese softshell turtle) PE=4 SV=1	PREDICTED: RNA-directed DNA polymerase from mobile element jockey-like, partial [Pelodiscus sinensis]
EVM0014217.1	Molecular Function: fatty-acyl-CoA reductase (alcohol-forming) activity (GO:0080019);;	K13356|0|mze:101485159|K13356 alcohol-forming fatty acyl-CoA reductase [EC:1.2.1.84] | (RefSeq) fatty acyl-CoA reductase 1-like	[I]	Lipid transport and metabolism	Uncharacterized protein {ECO:0000313|Ensembl:ENSAMXP00000017262} OS=Astyanax mexicanus (Blind cave fish) PE=4 SV=1	PREDICTED: fatty acyl-CoA reductase 1-like [Astyanax mexicanus]
EVM0003175.1	Molecular Function: metalloendopeptidase activity (GO:0004222);; Biological Process: proteolysis (GO:0006508);; Molecular Function: zinc ion binding (GO:0008270);; Cellular Component: membrane (GO:0016020);;	K08606|0|dre:100151009|K08606 meprin B [EC:3.4.24.63] | (RefSeq) mep1b, si:ch211-191a24.6, zgc:153272; meprin A, beta	[O]	Posttranslational modification, protein turnover, chaperones	Metalloendopeptidase {ECO:0000256|RuleBase:RU361183} OS=Danio rerio (Zebrafish) PE=3 SV=1	meprin A, beta precursor [Danio rerio]
EVM0031713.1	--	--	[S]	Function unknown	Uncharacterized protein {ECO:0000313|Ensembl:ENSDARP00000128547} OS=Danio rerio (Zebrafish) PE=4 SV=1	PREDICTED: striatin-interacting protein 2 isoform X1 [Danio rerio]
EVM0022885.1	Molecular Function: ATP binding (GO:0005524);; Biological Process: obsolete ATP catabolic process (GO:0006200);; Molecular Function: ATPase activity (GO:0016887);;	K05641|0|dre:558924|K05641 ATP-binding cassette, subfamily A (ABC1), member 1 | (RefSeq) abca1a, abca1, cb939, im:6795541, wu:fa03d03, wu:fj13h01; ATP-binding cassette, sub-family A (ABC1), member 1A	[IR]	--	Uncharacterized protein {ECO:0000313|Ensembl:ENSDARP00000114226} OS=Danio rerio (Zebrafish) PE=3 SV=1	PREDICTED: ATP-binding cassette sub-family A member 1 [Danio rerio]
EVM0007397.1	Cellular Component: membrane (GO:0016020);; Biological Process: cell-cell adhesion (GO:0016337);;	K06527|0|dre:561971|K06527 vascular cell adhesion molecule 1 | (RefSeq) vcam1b, fi76d06, vcam1, wu:fi76d06, zgc:158875; vascular cell adhesion molecule 1b	--	--	Uncharacterized protein {ECO:0000313|Ensembl:ENSDARP00000084823} OS=Danio rerio (Zebrafish) PE=4 SV=1	vascular cell adhesion protein 1 precursor [Danio rerio]
EVM0012841.1	Cellular Component: nucleus (GO:0005634);; Biological Process: regulation of cell cycle (GO:0051726);;	K16332|0|dre:100331892|K16332 retinoblastoma-like protein 2 | (RefSeq) rbl2; retinoblastoma-like 2 (p130)	[D]	Cell cycle control, cell division, chromosome partitioning	Uncharacterized protein {ECO:0000313|Ensembl:ENSDARP00000067923} OS=Danio rerio (Zebrafish) PE=4 SV=1	PREDICTED: retinoblastoma-like protein 2 isoform X2 [Danio rerio]
EVM0034484.1	Cellular Component: extracellular region (GO:0005576);;	K06843|0|dre:641469|K06843 netrin 1 | (RefSeq) ntn2; netrin 2	[T]	Signal transduction mechanisms	Uncharacterized protein {ECO:0000313|Ensembl:ENSDARP00000127895} OS=Danio rerio (Zebrafish) PE=4 SV=1	netrin-3 [Danio rerio]
EVM0030391.1	--	--	--	--	Uncharacterized protein {ECO:0000313|Ensembl:ENSDARP00000111990} OS=Danio rerio (Zebrafish) PE=4 SV=1	PREDICTED: leucine-rich repeat-containing protein 75B-like [Danio rerio]
EVM0014643.1	--	--	--	--	Uncharacterized protein {ECO:0000313|Ensembl:ENSPFOP00000029337} OS=Poecilia formosa (Amazon molly) PE=4 SV=1	PREDICTED: uncharacterized protein LOC103033799 [Astyanax mexicanus]
EVM0030632.1	--	--	[J]	Translation, ribosomal structure and biogenesis	--	--
EVM0023069.1	Biological Process: blood vessel development (GO:0001568);; Molecular Function: DNA-binding transcription factor activity (GO:0003700);; Molecular Function: ATP binding (GO:0005524);; Cellular Component: nucleus (GO:0005634);; Biological Process: regulation of transcription, DNA-templated (GO:0006355);; Biological Process: nervous system development (GO:0007399);; Biological Process: positive reg…	K08367|0|dre:58126|K08367 runt-related transcription factor 1 | (RefSeq) runx1, runxa; runt-related transcription factor 1	[K]	Transcription	Runt-related transcription factor 1 transcript variant 1 {ECO:0000313|EMBL:AHJ59934.1} OS=Ctenopharyngodon idella (Grass carp) PE=2 SV=1	runt-related transcription factor 1 transcript variant 1 [Ctenopharyngodon idella]
EVM0030606.1	Biological Process: neural crest cell migration (GO:0001755);; Molecular Function: obsolete signal transducer, downstream of receptor, with serine/threonine kinase activity (GO:0004702);; Molecular Function: transforming growth factor beta-activated receptor activity (GO:0005024);; Molecular Function: ATP binding (GO:0005524);; Biological Process: protein phosphorylation (GO:0006468);; Cellular C…	K13596|0|dre:30457|K13596 activin receptor type-2B [EC:2.7.11.30] | (RefSeq) acvr2b, actr2b, actrIIb, wu:fj97d11; activin A receptor, type IIB	[T]	Signal transduction mechanisms	Activin receptor type IIB {ECO:0000313|EMBL:ACI23559.1} OS=Ctenopharyngodon idella (Grass carp) PE=2 SV=1	activin receptor type IIB [Ctenopharyngodon idella]
EVM0000103.1	Molecular Function: Pyrin domain binding (GO:0032090);; Biological Process: positive regulation of cysteine-type endopeptidase activity involved in apoptotic process (GO:0043280);;	K12799|9.72764e-57|dre:57923|K12799 apoptosis-associated speck-like protein containing a CARD | (RefSeq) pycard, ASC, asc1, zAsc, zgc:109874; PYD and CARD domain containing	--	--	Apoptosis-associated speck-like protein-containing a CARD {ECO:0000313|Ensembl:ENSDARP00000055920} OS=Danio rerio (Zebrafish) PE=4 SV=1	RecName: Full=Apoptosis-associated speck-like protein containing a CARD; AltName: Full=PYD and CARD domain-containing protein [Danio rerio]
EVM0008962.1	Molecular Function: voltage-gated chloride channel activity (GO:0005247);; Biological Process: chloride transport (GO:0006821);; Cellular Component: integral component of membrane (GO:0016021);; Molecular Function: adenyl nucleotide binding (GO:0030554);; Biological Process: regulation of ion transmembrane transport (GO:0034765);; Biological Process: regulation of anion transport (GO:0044070);;	K05016|0|dre:553351|K05016 chloride channel 7 | (RefSeq) clcn7, im:7155923, zgc:153490; chloride channel 7	[P]	Inorganic ion transport and metabolism	Chloride channel protein {ECO:0000256|RuleBase:RU361221} OS=Danio rerio (Zebrafish) PE=2 SV=1	H(+)/Cl(-) exchange transporter 7 [Danio rerio]
EVM0031999.1	Molecular Function: calcium ion binding (GO:0005509);; Molecular Function: calcium-dependent phospholipid binding (GO:0005544);; Biological Process: negative regulation of coagulation (GO:0050819);;	K17095|0|dre:368215|K17095 annexin A7/11 | (RefSeq) anxa11a, ANX-XIa, anx11a, fc09a11, sb:cb401, wu:fc09a11; annexin A11a	[U]	Intracellular trafficking, secretion, and vesicular transport	Annexin {ECO:0000256|RuleBase:RU003540} OS=Danio rerio (Zebrafish) PE=2 SV=1	annexin 11a [Danio rerio]
EVM0025809.1	Biological Process: chloride transport (GO:0006821);; Molecular Function: secondary active sulfate transmembrane transporter activity (GO:0008271);; Biological Process: sulfate transport (GO:0008272);; Molecular Function: sodium:bicarbonate symporter activity (GO:0008510);; Biological Process: bicarbonate transport (GO:0015701);; Cellular Component: integral component of membrane (GO:0016021);; B…	K14704|0|dre:559448|K14704 solute carrier family 26 (sulfate anion transporter), member 6 | (RefSeq) slc26a6l, SLC26A6, zgc:175226; solute carrier family 26, member 6, like	[P]	Inorganic ion transport and metabolism	Zgc:175226 protein {ECO:0000313|EMBL:AAI55341.1} OS=Danio rerio (Zebrafish) PE=2 SV=1	solute carrier family 26, member 6 [Danio rerio]
EVM0020203.1	--	--	--	--	Uncharacterized protein {ECO:0000313|Ensembl:ENSDARP00000128758} OS=Danio rerio (Zebrafish) PE=4 SV=1	PREDICTED: uncharacterized protein LOC101883682 isoform X1 [Danio rerio]
EVM0007776.1	Molecular Function: voltage-gated ion channel activity (GO:0005244);; Molecular Function: potassium channel activity (GO:0005267);; Biological Process: ion transport (GO:0006811);; Biological Process: transmembrane transport (GO:0055085);;	--	[P]	Inorganic ion transport and metabolism	Potassium voltage-gated channel subfamily C member 3 {ECO:0000313|EMBL:KFO70951.1} (Fragment) OS=Cuculus canorus (common cuckoo) PE=4 SV=1	Potassium voltage-gated channel subfamily C member 3, partial [Cuculus canorus]
EVM0003268.1	Molecular Function: ubiquitin-protein transferase activity (GO:0004842);; Biological Process: protein ubiquitination (GO:0016567);;	K10592|0|dre:559439|K10592 E3 ubiquitin-protein ligase HUWE1 [EC:2.3.2.26] | (RefSeq) huwe1, sb:eu703, si:dkey-242a8.2; HECT, UBA and WWE domain containing 1	[OK]	--	Uncharacterized protein {ECO:0000313|Ensembl:ENSDARP00000002767} OS=Danio rerio (Zebrafish) PE=4 SV=1	PREDICTED: E3 ubiquitin-protein ligase HUWE1 isoform X1 [Danio rerio]
EVM0012801.1	Molecular Function: transcription coregulator activity (GO:0001104);; Molecular Function: DNA binding (GO:0003677);; Biological Process: regulation of transcription by RNA polymerase II (GO:0006357);; Cellular Component: mediator complex (GO:0016592);;	K15169|0|dre:406332|K15169 mediator of RNA polymerase II transcription subunit 26 | (RefSeq) crsp7, med26, wu:fe06c07, wu:fi75a09, zgc:55993; cofactor required for Sp1 transcriptional activation, subunit 7	[K]	Transcription	Uncharacterized protein {ECO:0000313|Ensembl:ENSAMXP00000001852} OS=Astyanax mexicanus (Blind cave fish) PE=4 SV=1	RecName: Full=Mediator of RNA polymerase II transcription subunit 26; AltName: Full=Cofactor required for Sp1 transcriptional activation subunit 7; Short=CRSP complex subunit 7; AltName: Full=Mediator complex subunit 26 [Danio rerio]
EVM0029299.1	--	--	[T]	Signal transduction mechanisms	Uncharacterized protein {ECO:0000313|Ensembl:ENSDARP00000072262} (Fragment) OS=Danio rerio (Zebrafish) PE=3 SV=1	PREDICTED: serine/threonine-protein kinase pim-1-like [Danio rerio]
EVM0030117.1	--	--	--	--	Uncharacterized protein {ECO:0000313|Ensembl:ENSTNIP00000014729} OS=Tetraodon nigroviridis (Spotted green pufferfish) PE=4 SV=1	PREDICTED: neuronal tyrosine-phosphorylated phosphoinositide-3-kinase adapter 1 [Danio rerio]
EVM0012866.1	Biological Process: tRNA wobble uridine modification (GO:0002098);; Molecular Function: thiosulfate sulfurtransferase activity (GO:0004792);; Molecular Function: ATP binding (GO:0005524);; Cellular Component: cytosol (GO:0005829);; Biological Process: Mo-molybdopterin cofactor biosynthetic process (GO:0006777);; Molecular Function: nucleotidyltransferase activity (GO:0016779);; Biological Process…	K11996|0|dre:393095|K11996 adenylyltransferase and sulfurtransferase [EC:2.7.7.80 2.8.1.11] | (RefSeq) mocs3, zgc:55696; molybdenum cofactor synthesis 3	[H]	Coenzyme transport and metabolism	Adenylyltransferase and sulfurtransferase MOCS3 {ECO:0000256|HAMAP-Rule:MF_03049} OS=Danio rerio (Zebrafish) PE=2 SV=1	adenylyltransferase and sulfurtransferase MOCS3 [Danio rerio]
EVM0025668.1	Molecular Function: monooxygenase activity (GO:0004497);; Molecular Function: iron ion binding (GO:0005506);; Molecular Function: electron transfer activity (GO:0009055);; Molecular Function: oxidoreductase activity, acting on paired donors, with incorporation or reduction of molecular oxygen (GO:0016705);; Molecular Function: heme binding (GO:0020037);; Biological Process: oxidation-reduction pr…	K07431|0|dre:445281|K07431 sterol 12-alpha-hydroxylase [EC:1.14.18.8 1.14.13.96] | (RefSeq) cyp8b1, si:ch73-198j8.4, zgc:92406; cytochrome P450, family 8, subfamily B, polypeptide 1	[Q]	Secondary metabolites biosynthesis, transport and catabolism	Uncharacterized protein {ECO:0000313|Ensembl:ENSDARP00000091773} (Fragment) OS=Danio rerio (Zebrafish) PE=3 SV=2	cytochrome P450, family 8, subfamily B, polypeptide 1 [Danio rerio]
EVM0028876.1	Molecular Function: calcium ion binding (GO:0005509);;	--	[T]	Signal transduction mechanisms	Uncharacterized protein {ECO:0000313|Ensembl:ENSORLP00000003659} (Fragment) OS=Oryzias latipes (Medaka fish) PE=4 SV=1	PREDICTED: calsenilin-like isoform X3 [Astyanax mexicanus]
EVM0028736.1	--	--	[EH]	--	Uncharacterized protein {ECO:0000313|Ensembl:ENSACAP00000002328} OS=Anolis carolinensis (Green anole) PE=3 SV=2	PREDICTED: 2-hydroxyacyl-CoA lyase 1 [Anolis carolinensis]
EVM0010559.1	--	--	--	--	Uncharacterized protein {ECO:0000313|Ensembl:ENSPSIP00000004082} OS=Pelodiscus sinensis (Chinese softshell turtle) PE=4 SV=1	PREDICTED: protein FAM180A-like [Astyanax mexicanus]
EVM0012122.1	--	K04462|9.0363e-54|dre:497407|K04462 ecotropic virus integration site 1 protein | (RefSeq) mecom, evi1, im:7140716, prdm3; MDS1 and EVI1 complex locus	--	--	Uncharacterized protein {ECO:0000313|Ensembl:ENSGACP00000009632} (Fragment) OS=Gasterosteus aculeatus (Three-spined stickleback) PE=4 SV=1	PREDICTED: LOW QUALITY PROTEIN: MDS1 and EVI1 complex locus protein EVI1 [Danio rerio]
EVM0028493.1	Biological Process: negative regulation of transcription by RNA polymerase II (GO:0000122);; Biological Process: angiogenesis (GO:0001525);; Biological Process: liver development (GO:0001889);; Molecular Function: transcription corepressor activity (GO:0003714);; Cellular Component: spindle microtubule (GO:0005876);; Biological Process: regulation of mitotic cell cycle (GO:0007346);; Cellular Com…	K11404|0|dre:393965|K11404 histone deacetylase 3 [EC:3.5.1.98] | (RefSeq) hdac3, zgc:55927; histone deacetylase 3	[B]	Chromatin structure and dynamics	Histone deacetylase {ECO:0000256|PIRNR:PIRNR037913} OS=Danio rerio (Zebrafish) PE=3 SV=1	PREDICTED: histone deacetylase 3-like [Lepisosteus oculatus]
EVM0019610.1	Molecular Function: DNA binding (GO:0003677);; Molecular Function: endonuclease activity (GO:0004519);; Cellular Component: intracellular (GO:0005622);; Biological Process: DNA repair (GO:0006281);; Molecular Function: zinc ion binding (GO:0008270);; Biological Process: nucleic acid phosphodiester bond hydrolysis (GO:0090305);;	K10772|0|dre:393115|K10772 AP endonuclease 2 [EC:4.2.99.18] | (RefSeq) apex2, zgc:55889; APEX nuclease (apurinic/apyrimidinic endonuclease) 2	[L]	Replication, recombination and repair	Uncharacterized protein {ECO:0000313|Ensembl:ENSDARP00000021896} OS=Danio rerio (Zebrafish) PE=4 SV=1	uncharacterized protein LOC797209 [Danio rerio]
EVM0014362.1	Molecular Function: mannosyl-oligosaccharide 1,2-alpha-mannosidase activity (GO:0004571);; Molecular Function: calcium ion binding (GO:0005509);; Cellular Component: membrane (GO:0016020);;	K01230|0|dre:335538|K01230 mannosyl-oligosaccharide alpha-1,2-mannosidase [EC:3.2.1.113] | (RefSeq) man1a2, fj20e02, si:dkey-174k18.8, wu:fj20e02; mannosidase, alpha, class 1A, member 2	[G]	Carbohydrate transport and metabolism	alpha-1,2-Mannosidase {ECO:0000256|RuleBase:RU361193} OS=Danio rerio (Zebrafish) PE=3 SV=1	mannosyl-oligosaccharide 1,2-alpha-mannosidase IB [Danio rerio]
EVM0004121.1	--	--	--	--	Si:ch211-271g18.1 {ECO:0000313|Ensembl:ENSDARP00000106875} (Fragment) OS=Danio rerio (Zebrafish) PE=4 SV=1	PREDICTED: NACHT, LRR and PYD domains-containing protein 12-like [Danio rerio]
EVM0014817.1	Biological Process: cell adhesion (GO:0007155);; Cellular Component: membrane (GO:0016020);;	K16507|0|dre:553300|K16507 protocadherin-16/23 | (RefSeq) dchs1b, dchs1, im:7136458, im:7156059, pcdh16l; dachsous cadherin-related 1b	[S]	Function unknown	Uncharacterized protein {ECO:0000313|Ensembl:ENSDARP00000109139} OS=Danio rerio (Zebrafish) PE=4 SV=1	PREDICTED: protocadherin-16 [Danio rerio]
EVM0022551.1	--	--	--	--	Uncharacterized protein {ECO:0000313|Ensembl:ENSDARP00000122586} OS=Danio rerio (Zebrafish) PE=4 SV=2	PREDICTED: neuronal tyrosine-phosphorylated phosphoinositide-3-kinase adapter 2-like isoform X1 [Danio rerio]
EVM0030317.1	--	--	--	--	Uncharacterized protein {ECO:0000313|Ensembl:ENSDARP00000108209} OS=Danio rerio (Zebrafish) PE=4 SV=1	PREDICTED: sialic acid-binding Ig-like lectin 7 isoform X2 [Danio rerio]
EVM0014704.1	--	--	[R]	General function prediction only	Uncharacterized protein {ECO:0000313|Ensembl:ENSDARP00000110106} OS=Danio rerio (Zebrafish) PE=4 SV=2	PREDICTED: leucine-rich repeat-containing protein 69 isoform X1 [Danio rerio]
EVM0015383.1	Cellular Component: intracellular membrane-bounded organelle (GO:0043231);; Biological Process: cellular process (GO:0044763);;	K13174|4.96744e-57|crg:105347490|K13174 THO complex subunit 5 | (RefSeq) THO complex subunit 5 homolog	[S]	Function unknown	THO complex subunit 5 homolog {ECO:0000313|Ensembl:ENSDARP00000055844} OS=Danio rerio (Zebrafish) PE=4 SV=1	PREDICTED: THO complex subunit 5 homolog, partial [Apaloderma vittatum]
EVM0023267.1	--	K14326|0|crg:105331061|K14326 regulator of nonsense transcripts 1 [EC:3.6.4.-] | (RefSeq) regulator of nonsense transcripts 1-like	[A]	RNA processing and modification	Regulator of nonsense transcripts 1 {ECO:0000313|EMBL:KFV15184.1} (Fragment) OS=Tauraco erythrolophus (Red-crested turaco) PE=4 SV=1	PREDICTED: regulator of nonsense transcripts 1 [Tinamus guttatus]
EVM0003113.1	Cellular Component: extracellular region (GO:0005576);; Molecular Function: growth factor activity (GO:0008083);; Biological Process: growth (GO:0040007);;	K16620|0|dre:503761|K16620 bone morphogenetic protein 6 | (RefSeq) bmp6, zgc:113595; bone morphogenetic protein 6	[T]	Signal transduction mechanisms	Bone morphogenetic protein 6 {ECO:0000313|EMBL:AAH90689.1} OS=Danio rerio (Zebrafish) PE=2 SV=1	bone morphogenetic protein 6 precursor [Danio rerio]
EVM0018205.1	--	--	--	--	Uncharacterized protein {ECO:0000313|EMBL:AAI54665.1, ECO:0000313|Ensembl:ENSDARP00000101913} (Fragment) OS=Danio rerio (Zebrafish) PE=2 SV=1	PREDICTED: transmembrane protein 79 [Danio rerio]
EVM0010366.1	--	K11674|0|dre:406557|K11674 microspherule protein 1 | (RefSeq) mcrs1, wu:fj97a11, zgc:66428, zgc:77376; microspherule protein 1	[KT]	--	Uncharacterized protein {ECO:0000313|Ensembl:ENSDARP00000023460} OS=Danio rerio (Zebrafish) PE=2 SV=1	microspherule protein 1 [Danio rerio]
EVM0006433.1	--	--	[M]	Cell wall/membrane/envelope biogenesis	Uncharacterized protein {ECO:0000313|Ensembl:ENSFALP00000011830} OS=Ficedula albicollis (Collared flycatcher) PE=4 SV=1	PREDICTED: cell wall protein DAN4-like [Poecilia formosa]
EVM0018636.1	--	--	[J]	Translation, ribosomal structure and biogenesis	Uncharacterized protein {ECO:0000313|Ensembl:ENSPSIP00000005640} (Fragment) OS=Pelodiscus sinensis (Chinese softshell turtle) PE=4 SV=1	PREDICTED: fatty-acid amide hydrolase 2-like [Chelonia mydas]
EVM0014372.1	Cellular Component: mitochondrial inner membrane (GO:0005743);; Biological Process: transport (GO:0006810);; Molecular Function: oxidoreductase activity (GO:0016491);; Biological Process: electron transport chain (GO:0022900);; Cellular Component: respiratory chain (GO:0070469);;	K03946|8.39737e-64|dre:554125|K03946 NADH dehydrogenase (ubiquinone) 1 alpha subcomplex subunit 2 | (RefSeq) ndufa2, zgc:112340; NADH dehydrogenase (ubiquinone) 1 alpha subcomplex, 2	[C]	Energy production and conversion	NADH dehydrogenase [ubiquinone] 1 alpha subcomplex subunit 2 {ECO:0000256|PIRNR:PIRNR005822} OS=Danio rerio (Zebrafish) PE=2 SV=1	NADH dehydrogenase [ubiquinone] 1 alpha subcomplex subunit 2 [Danio rerio]
EVM0031509.1	--	K05105|1.05709e-12|dre:64270|K05105 Eph receptor A4 [EC:2.7.10.1] | (RefSeq) epha4b, EphA3, epha4, id:ibd2782, rtk2; eph receptor A4b	--	--	Uncharacterized protein {ECO:0000313|Ensembl:ENSDARP00000030606} OS=Danio rerio (Zebrafish) PE=4 SV=1	PREDICTED: eph receptor A4b isoform X1 [Danio rerio]
EVM0004004.1	Molecular Function: proline dehydrogenase activity (GO:0004657);; Biological Process: glutamate biosynthetic process (GO:0006537);; Biological Process: proline catabolic process (GO:0006562);; Biological Process: oxidation-reduction process (GO:0055114);;	K00318|0|dre:100537991|K00318 proline dehydrogenase [EC:1.5.-.-] | (RefSeq) prodhb; proline dehydrogenase (oxidase) 1b	[E]	Amino acid transport and metabolism	Uncharacterized protein {ECO:0000313|Ensembl:ENSONIP00000013367} (Fragment) OS=Oreochromis niloticus (Nile tilapia) PE=4 SV=1	PREDICTED: proline dehydrogenase 1, mitochondrial-like [Danio rerio]
EVM0001105.1	Molecular Function: nucleotide binding (GO:0000166);; Molecular Function: RNA binding (GO:0003723);;	K17392|6.33413e-31|dre:100136839|K17392 insulin-like growth factor 2 mRNA-binding protein 2 | (RefSeq) igf2bp2a, crfb14, crfb16, igf2bp2, si:ch211-125m20.1; insulin-like growth factor 2 mRNA binding protein 2a	[AR]	--	Uncharacterized protein {ECO:0000313|Ensembl:ENSDARP00000093196} OS=Danio rerio (Zebrafish) PE=4 SV=1	PREDICTED: insulin-like growth factor 2 mRNA-binding protein 2 [Esox lucius]
EVM0007133.1	--	K08469|0|dre:570001|K08469 G protein-coupled receptor 158 | (RefSeq) gpr158a, gpr158, sb:eu1014; G protein-coupled receptor 158a	[S]	Function unknown	Uncharacterized protein {ECO:0000313|Ensembl:ENSDARP00000101301} OS=Danio rerio (Zebrafish) PE=4 SV=1	PREDICTED: probable G-protein coupled receptor 158 isoform X1 [Danio rerio]
EVM0019293.1	--	--	--	--	Uncharacterized protein {ECO:0000313|Ensembl:ENSAPLP00000005306} (Fragment) OS=Anas platyrhynchos (Domestic duck) PE=4 SV=1	PREDICTED: uncharacterized protein LOC100148399 [Danio rerio]
EVM0030234.1	Molecular Function: carbohydrate binding (GO:0030246);; Biological Process: positive regulation of natural killer cell mediated cytotoxicity (GO:0045954);;	--	[TV]	--	Uncharacterized protein {ECO:0000313|Ensembl:ENSDARP00000095936} OS=Danio rerio (Zebrafish) PE=2 SV=1	immune-related, lectin-like receptor 1 [Danio rerio]
EVM0029906.1	--	--	--	--	Retrovirus polyprotein {ECO:0000313|EMBL:CBN80961.1} OS=Dicentrarchus labrax (European seabass) PE=4 SV=1	PREDICTED: uncharacterized protein LOC103911984 [Danio rerio]
EVM0034939.2	--	K12474|0|dre:368278|K12474 low density lipoprotein receptor adapter protein 1 | (RefSeq) ldlrap1a, ldlrap1, sb:cb50, zgc:56121; low density lipoprotein receptor adaptor protein 1a	[R]	General function prediction only	Uncharacterized protein {ECO:0000313|Ensembl:ENSDARP00000009785} OS=Danio rerio (Zebrafish) PE=4 SV=1	low density lipoprotein receptor adaptor protein 1a [Danio rerio]
EVM0009209.1	--	--	[O]	Posttranslational modification, protein turnover, chaperones	Zgc:113250 {ECO:0000313|EMBL:AAH91879.1} OS=Danio rerio (Zebrafish) PE=2 SV=1	uncharacterized protein LOC541547 [Danio rerio]
EVM0013717.1	--	--	[T]	Signal transduction mechanisms	Uncharacterized protein {ECO:0000313|Ensembl:ENSPFOP00000016701} (Fragment) OS=Poecilia formosa (Amazon molly) PE=4 SV=2	PREDICTED: fibroblast growth factor receptor homolog 1-like [Danio rerio]
EVM0020380.3	--	K19983|0|dre:322338|K19983 exocyst complex component 1 | (RefSeq) exoc1, sec3l1, wu:fb58e03, zgc:64145; exocyst complex component 1	[U]	Intracellular trafficking, secretion, and vesicular transport	Exocyst complex component 1 {ECO:0000313|EMBL:AAH54625.1} OS=Danio rerio (Zebrafish) PE=2 SV=1	PREDICTED: exocyst complex component 1 isoform X1 [Danio rerio]
EVM0009980.1	Molecular Function: transporter activity (GO:0005215);; Biological Process: transport (GO:0006810);; Molecular Function: lipid binding (GO:0008289);;	K17289|5.93358e-96|dre:171480|K17289 cellular retinoic acid-binding protein 2 | (RefSeq) crabp2a, cb432, cb434, crabp2, sb:cb434, wu:fc51a11, zgc:110496; cellular retinoic acid binding protein 2, a	[I]	Lipid transport and metabolism	LOC100145390 protein {ECO:0000313|EMBL:AAI60955.1} OS=Xenopus tropicalis (Western clawed frog) PE=2 SV=1	cellular retinoic acid binding protein 2, a [Danio rerio]
EVM0006793.1	Molecular Function: GABA-A receptor activity (GO:0004890);; Molecular Function: extracellular ligand-gated ion channel activity (GO:0005230);; Cellular Component: plasma membrane (GO:0005886);; Biological Process: signal transduction (GO:0007165);; Cellular Component: integral component of membrane (GO:0016021);; Cellular Component: cell junction (GO:0030054);; Biological Process: ion transmembra…	--	[T]	Signal transduction mechanisms	Uncharacterized protein {ECO:0000313|Ensembl:ENSDARP00000070797} OS=Danio rerio (Zebrafish) PE=3 SV=1	PREDICTED: gamma-aminobutyric acid (GABA) A receptor, pi isoform X1 [Danio rerio]
EVM0009781.1	--	--	[J]	Translation, ribosomal structure and biogenesis	Uncharacterized protein {ECO:0000313|Ensembl:ENSAMXP00000011599} OS=Astyanax mexicanus (Blind cave fish) PE=4 SV=1	PREDICTED: ribonuclease UK114 isoform X1 [Astyanax mexicanus]
EVM0002410.1	Biological Process: protein homooligomerization (GO:0051260);;	--	[R]	General function prediction only	Uncharacterized protein {ECO:0000313|Ensembl:ENSDARP00000080965} OS=Danio rerio (Zebrafish) PE=4 SV=1	PREDICTED: SH3KBP1-binding protein 1 [Danio rerio]
EVM0002597.1	Molecular Function: RNA binding (GO:0003723);;	K13162|0|ccw:104694580|K13162 poly(rC)-binding protein 2/3/4 | (RefSeq) PCBP3; poly(rC) binding protein 3	[AR]	--	Uncharacterized protein {ECO:0000313|Ensembl:ENSDARP00000116994} OS=Danio rerio (Zebrafish) PE=4 SV=1	PREDICTED: poly(rC)-binding protein 3 isoform X3 [Danio rerio]
EVM0011995.1	--	--	--	--	Uncharacterized protein {ECO:0000313|Ensembl:ENSDARP00000081630} OS=Danio rerio (Zebrafish) PE=4 SV=1	PREDICTED: protein Njmu-R1 isoform X1 [Danio rerio]
EVM0033528.1	--	--	--	--	Uncharacterized protein {ECO:0000313|Ensembl:ENSDARP00000108192} OS=Danio rerio (Zebrafish) PE=4 SV=1	PREDICTED: DPY30 domain-containing protein 1-like isoform X2 [Danio rerio]
EVM0005680.1	Molecular Function: signaling receptor binding (GO:0005102);; Cellular Component: laminin-1 complex (GO:0005606);; Biological Process: muscle attachment (GO:0016203);; Biological Process: regulation of cell adhesion (GO:0030155);; Biological Process: regulation of cell migration (GO:0030334);; Biological Process: notochord development (GO:0030903);; Biological Process: regulation of embryonic dev…	K06241|0|dre:566796|K06241 laminin, alpha 4 | (RefSeq) lama4, si:busm1-189a20.2, si:dkey-119m7.3; laminin, alpha 4	[W]	Extracellular structures	Laminin, alpha 4 {ECO:0000313|EMBL:AAI63717.1} OS=Danio rerio (Zebrafish) PE=2 SV=1	Laminin, alpha 4 [Danio rerio]
EVM0030020.1	--	--	--	--	Uncharacterized protein {ECO:0000313|Ensembl:ENSDARP00000098788} (Fragment) OS=Danio rerio (Zebrafish) PE=4 SV=1	PREDICTED: uncharacterized protein LOC103038664 [Astyanax mexicanus]
EVM0020668.1	Biological Process: heart contraction (GO:0060047);;	--	--	--	Uncharacterized protein {ECO:0000313|Ensembl:ENSDARP00000109242} (Fragment) OS=Danio rerio (Zebrafish) PE=4 SV=1	PREDICTED: proheparin-binding EGF-like growth factor isoform X1 [Danio rerio]
EVM0000436.1	Molecular Function: transferase activity (GO:0016740);;	--	[G]	Carbohydrate transport and metabolism	Uncharacterized protein {ECO:0000313|Ensembl:ENSPFOP00000029454} (Fragment) OS=Poecilia formosa (Amazon molly) PE=4 SV=1	PREDICTED: glycogen phosphorylase, liver form-like isoform X1 [Xiphophorus maculatus]
EVM0002167.1	Molecular Function: hydrolase activity, hydrolyzing O-glycosyl compounds (GO:0004553);; Biological Process: carbohydrate metabolic process (GO:0005975);;	K01195|0|dre:571441|K01195 beta-glucuronidase [EC:3.2.1.31] | (RefSeq) gusb, si:ch211-160e1.7, si:ct573103.7; glucuronidase, beta	[G]	Carbohydrate transport and metabolism	Beta-glucuronidase {ECO:0000256|RuleBase:RU361154} (Fragment) OS=Danio rerio (Zebrafish) PE=3 SV=1	PREDICTED: beta-glucuronidase [Danio rerio]
EVM0030996.1	Cellular Component: mitochondrion (GO:0005739);; Cellular Component: plasma membrane (GO:0005886);; Biological Process: protein targeting (GO:0006605);; Biological Process: protein kinase C-activating G protein-coupled receptor signaling pathway (GO:0007205);; Molecular Function: protein C-terminus binding (GO:0008022);; Biological Process: monoamine transport (GO:0015844);; Molecular Function: e…	--	[T]	Signal transduction mechanisms	Zgc:153257 {ECO:0000313|EMBL:AAI24656.1} OS=Danio rerio (Zebrafish) PE=2 SV=1	PRKCA-binding protein [Danio rerio]
EVM0010144.1	Biological Process: liver development (GO:0001889);; Biological Process: axon extension (GO:0048675);;	--	[T]	Signal transduction mechanisms	Uncharacterized protein {ECO:0000313|Ensembl:ENSDARP00000113859} OS=Danio rerio (Zebrafish) PE=4 SV=1	PREDICTED: granulin-a isoform X1 [Danio rerio]
EVM0013447.1	--	K11798|5.2559e-10|isc:IscW_ISCW020971|K11798 bromodomain and WD repeat domain containing protein 1/3 | (RefSeq) WD-repeat protein, putative	[R]	General function prediction only	Uncharacterized protein {ECO:0000313|Ensembl:ENSPMAP00000006255} (Fragment) OS=Petromyzon marinus (Sea lamprey) PE=4 SV=1	PREDICTED: bromodomain and WD repeat-containing protein 3-like [Lepisosteus oculatus]
EVM0002119.1	Cellular Component: immunological synapse (GO:0001772);; Cellular Component: intracellular (GO:0005622);; Biological Process: proteasomal protein catabolic process (GO:0010498);; Biological Process: protein ubiquitination (GO:0016567);; Biological Process: intracellular signal transduction (GO:0035556);; Biological Process: regulation of growth (GO:0040008);; Biological Process: negative regulati…	K04699|0|dre:322950|K04699 suppressor of cytokine signaling 6/7 | (RefSeq) socs6b, SOCS6, Socs4, socs6l, wu:fb77f06, zgc:64107; suppressor of cytokine signaling 6b	[T]	Signal transduction mechanisms	Uncharacterized protein {ECO:0000313|Ensembl:ENSDARP00000011640} OS=Danio rerio (Zebrafish) PE=2 SV=1	suppressor of cytokine signaling 6b [Danio rerio]
EVM0008398.1	--	--	[L]	Replication, recombination and repair	Uncharacterized protein {ECO:0000313|Ensembl:ENSONIP00000012969} (Fragment) OS=Oreochromis niloticus (Nile tilapia) PE=4 SV=1	PREDICTED: zinc finger BED domain-containing protein 1-like [Oreochromis niloticus]
EVM0022306.1	--	--	[E]	Amino acid transport and metabolism	Cystathionine beta-synthase {ECO:0000256|RuleBase:RU361204} OS=Xiphophorus maculatus (Southern platyfish) PE=3 SV=1	PREDICTED: cystathionine beta-synthase-like isoform X1 [Maylandia zebra]
EVM0033882.1	Cellular Component: nucleus (GO:0005634);; Cellular Component: cytosol (GO:0005829);; Biological Process: transport (GO:0006810);; Biological Process: axonogenesis (GO:0007409);; Biological Process: embryo development (GO:0009790);;	--	[IT]	--	Uncharacterized protein {ECO:0000313|Ensembl:ENSDARP00000057696} OS=Danio rerio (Zebrafish) PE=2 SV=1	phosphatidylinositol transfer protein alpha isoform [Danio rerio]
EVM0022784.1	Molecular Function: ATP binding (GO:0005524);; Biological Process: obsolete ATP catabolic process (GO:0006200);; Molecular Function: ATPase activity (GO:0016887);; Cellular Component: ATP-binding cassette (ABC) transporter complex (GO:0043190);;	K05681|0|dre:735312|K05681 ATP-binding cassette, subfamily G (WHITE), member 2 | (RefSeq) abcg2a, wu:fd59c01; ATP-binding cassette, sub-family G (WHITE), member 2a	[Q]	Secondary metabolites biosynthesis, transport and catabolism	ATP-binding cassette transporter sub-family G member 2a {ECO:0000313|EMBL:ABB46490.1} OS=Danio rerio (Zebrafish) PE=2 SV=1	ATP-binding cassette sub-family G member 2 [Danio rerio]
EVM0014672.1	--	--	--	--	Uncharacterized protein {ECO:0000313|Ensembl:ENSDARP00000120672} OS=Danio rerio (Zebrafish) PE=4 SV=1	PREDICTED: uncharacterized protein C17orf97 homolog isoform X1 [Danio rerio]
EVM0007111.1	Molecular Function: obsolete signal transducer activity (GO:0004871);; Molecular Function: GTPase activator activity (GO:0005096);; Cellular Component: cytoplasm (GO:0005737);; Cellular Component: heterotrimeric G-protein complex (GO:0005834);; Biological Process: intracellular signal transduction (GO:0035556);; Biological Process: termination of G protein-coupled receptor signaling pathway (GO:0…	K13765|0|dre:767636|K13765 regulator of G-protein signaling 9 | (RefSeq) rgs9a, rgs9, wipi1, zgc:152760; regulator of G-protein signaling 9a	[T]	Signal transduction mechanisms	Regulator of G-protein signaling 9 {ECO:0000313|EMBL:BAF63414.1} OS=Cyprinus carpio (Common carp) PE=2 SV=1	Regulator of G-protein signaling 9 [Cyprinus carpio]
EVM0036455.1	--	--	--	--	Zgc:194392 {ECO:0000313|EMBL:AAI62957.1} OS=Danio rerio (Zebrafish) PE=2 SV=1	uncharacterized protein C1orf115 homolog [Danio rerio]
EVM0013149.1	--	K14292|0|dre:100537552|K14292 trimethylguanosine synthase [EC:2.1.1.-] | (RefSeq) tgs1, si:ch73-38p6.4; trimethylguanosine synthase 1	[R]	General function prediction only	Uncharacterized protein {ECO:0000313|Ensembl:ENSDARP00000088640} OS=Danio rerio (Zebrafish) PE=4 SV=1	PREDICTED: trimethylguanosine synthase [Danio rerio]
EVM0029975.1	--	K14773|1.44087e-131|dre:550514|K14773 U3 small nucleolar RNA-associated protein 23 | (RefSeq) utp23, fc04b12, wu:fc04b12, zgc:110214; UTP23, small subunit (SSU) processome component, homolog (yeast)	[R]	General function prediction only	Zgc:110214 {ECO:0000313|EMBL:AAH92802.1} OS=Danio rerio (Zebrafish) PE=2 SV=1	rRNA-processing protein UTP23 homolog [Danio rerio]
EVM0000367.1	Molecular Function: obsolete signal transducer activity (GO:0004871);; Cellular Component: heterotrimeric G-protein complex (GO:0005834);; Biological Process: G protein-coupled receptor signaling pathway (GO:0007186);;	K04347|2.74433e-47|dre:406604|K04347 guanine nucleotide-binding protein G(I)/G(S)/G(O) subunit gamma-12 | (RefSeq) gng12a, gng12, zgc:85645; guanine nucleotide binding protein (G protein), gamma 12a	[T]	Signal transduction mechanisms	Guanine nucleotide-binding protein subunit gamma {ECO:0000256|RuleBase:RU004973} OS=Danio rerio (Zebrafish) PE=3 SV=1	guanine nucleotide-binding protein G(I)/G(S)/G(O) subunit gamma-12 [Danio rerio]
EVM0025878.1	Molecular Function: ubiquitin-protein transferase activity (GO:0004842);; Biological Process: protein ubiquitination (GO:0016567);;	K13305|0|dre:559634|K13305 E3 ubiquitin-protein ligase NEDD4-like [EC:2.3.2.26] | (RefSeq) nedd4l; neural precursor cell expressed, developmentally down-regulated 4-like	[O]	Posttranslational modification, protein turnover, chaperones	Uncharacterized protein {ECO:0000313|Ensembl:ENSDARP00000078496} OS=Danio rerio (Zebrafish) PE=4 SV=1	PREDICTED: E3 ubiquitin-protein ligase NEDD4-like isoform X7 [Danio rerio]
EVM0000412.1	--	--	[S]	Function unknown	Uncharacterized protein {ECO:0000313|Ensembl:ENSDARP00000108026} OS=Danio rerio (Zebrafish) PE=4 SV=1	PREDICTED: brain protein I3-like [Lepisosteus oculatus]
EVM0007497.1	Molecular Function: cysteine-type peptidase activity (GO:0008234);;	--	[OT]	--	Uncharacterized protein {ECO:0000313|Ensembl:ENSDARP00000104720} OS=Danio rerio (Zebrafish) PE=4 SV=1	uncharacterized protein LOC405875 [Danio rerio]
EVM0031320.1	Molecular Function: calmodulin binding (GO:0005516);; Biological Process: nervous system development (GO:0007399);; Cellular Component: cell junction (GO:0030054);; Biological Process: cell differentiation (GO:0030154);; Cellular Component: filopodium membrane (GO:0031527);; Cellular Component: growth cone membrane (GO:0032584);; Biological Process: regulation of growth (GO:0040008);; Biological …	K20041|2.69549e-43|dre:30608|K20041 neuromodulin | (RefSeq) gap43, cb310, gap; growth associated protein 43	--	--	Growth-associated protein {ECO:0000313|EMBL:AAA50027.1} OS=Danio rerio (Zebrafish) PE=2 SV=1	RecName: Full=Neuromodulin; AltName: Full=Axonal membrane protein GAP-43; AltName: Full=Growth-associated protein 43 [Carassius auratus]
EVM0003588.2	Cellular Component: integral component of membrane (GO:0016021);;	--	[S]	Function unknown	Zgc:162698 protein {ECO:0000313|EMBL:AAI39613.1} OS=Danio rerio (Zebrafish) PE=2 SV=1	Zgc:162698 protein [Danio rerio]
EVM0019901.1	Molecular Function: DNA-binding transcription factor activity (GO:0003700);; Molecular Function: structural molecule activity (GO:0005198);; Cellular Component: nucleus (GO:0005634);; Cellular Component: intermediate filament (GO:0005882);; Biological Process: regulation of transcription, DNA-templated (GO:0006355);; Molecular Function: zinc ion binding (GO:0008270);; Molecular Function: sequence…	K09375|0|dre:445565|K09375 LIM homeobox protein 6/8 | (RefSeq) lhx6; LIM homeobox 6	[R]	General function prediction only	Uncharacterized protein {ECO:0000313|Ensembl:ENSDARP00000017657} OS=Danio rerio (Zebrafish) PE=2 SV=1	LIM/homeobox protein Lhx6 [Danio rerio]
EVM0016745.1	Cellular Component: integral component of membrane (GO:0016021);;	K17347|2.25372e-136|dre:678515|K17347 uroplakin-1 | (RefSeq) upk1a, wu:fb14a02, wu:fk84c04, zgc:136832; uroplakin 1a	[R]	General function prediction only	Tetraspanin {ECO:0000256|RuleBase:RU361218} OS=Danio rerio (Zebrafish) PE=2 SV=1	uroplakin-1a [Danio rerio]
EVM0031400.1	Cellular Component: membrane (GO:0016020);; Cellular Component: cortical cytoskeleton (GO:0030863);;	K06576|4.03256e-33|acs:100556799|K06576 glycophorin C | (RefSeq) gypc; glycophorin C (Gerbich blood group)	--	--	Uncharacterized protein {ECO:0000313|Ensembl:ENSAMXP00000025556} (Fragment) OS=Astyanax mexicanus (Blind cave fish) PE=4 SV=1	PREDICTED: glycophorin-C [Anolis carolinensis]
EVM0016770.1	--	--	[PT]	--	Uncharacterized protein {ECO:0000313|Ensembl:ENSDARP00000119011} (Fragment) OS=Danio rerio (Zebrafish) PE=3 SV=2	PREDICTED: voltage-dependent T-type calcium channel subunit alpha-1H-like [Danio rerio]
EVM0004425.1	--	--	--	--	Uncharacterized protein {ECO:0000313|Ensembl:ENSDARP00000059954} OS=Danio rerio (Zebrafish) PE=4 SV=1	immunoglobulin-like domain containing receptor 1b precursor [Danio rerio]
EVM0023184.1	Molecular Function: protein serine/threonine kinase activity (GO:0004674);; Molecular Function: ATP binding (GO:0005524);; Cellular Component: nucleus (GO:0005634);; Biological Process: protein phosphorylation (GO:0006468);; Biological Process: muscle organ development (GO:0007517);; Cellular Component: Z disc (GO:0030018);;	K08809|0|dre:570504|K08809 striated muscle-specific serine/threonine protein kinase [EC:2.7.11.1] | (RefSeq) spega, apeg1, fc31c10, im:6912258, speg, wu:fc31c10; SPEG complex locus a	[Z]	Cytoskeleton	Striated muscle preferentially-expressed protein kinase {ECO:0000313|Ensembl:ENSDARP00000032236} OS=Danio rerio (Zebrafish) PE=4 SV=1	striated muscle preferentially expressed protein kinase [Danio rerio]
EVM0018666.1	--	--	--	--	Uncharacterized protein {ECO:0000313|Ensembl:ENSDARP00000067353} OS=Danio rerio (Zebrafish) PE=4 SV=1	PREDICTED: uncharacterized protein LOC447883 isoform X2 [Danio rerio]
EVM0000552.1	--	--	--	--	Uncharacterized protein {ECO:0000313|Ensembl:ENSDARP00000114574} OS=Danio rerio (Zebrafish) PE=4 SV=1	PREDICTED: uncharacterized protein LOC101882066 [Danio rerio]
EVM0034838.1	Cellular Component: extracellular region (GO:0005576);; Cellular Component: nucleus (GO:0005634);; Cellular Component: cytoplasm (GO:0005737);; Biological Process: regulation of transcription, DNA-templated (GO:0006355);; Biological Process: glycerol ether metabolic process (GO:0006662);; Molecular Function: electron transfer activity (GO:0009055);; Biological Process: response to radiation (GO:0…	K03671|2.45099e-56|dre:436734|K03671 thioredoxin 1 | (RefSeq) txn, zgc:92903; thioredoxin	[O]	Posttranslational modification, protein turnover, chaperones	Thioredoxin {ECO:0000256|PIRNR:PIRNR000077} OS=Danio rerio (Zebrafish) PE=2 SV=1	thioredoxin [Danio rerio]
EVM0018418.1	Molecular Function: motor activity (GO:0003774);; Molecular Function: protein kinase activity (GO:0004672);; Molecular Function: ATP binding (GO:0005524);; Biological Process: protein phosphorylation (GO:0006468);; Cellular Component: myosin complex (GO:0016459);;	K08834|0|dre:402814|K08834 myosin III [EC:2.7.11.1] | (RefSeq) myo3a; myosin IIIA	[N]	Cell motility	Uncharacterized protein {ECO:0000313|Ensembl:ENSDARP00000027033} OS=Danio rerio (Zebrafish) PE=4 SV=1	myosin-IIIa [Danio rerio]
EVM0007309.1	--	--	[R]	General function prediction only	PR domain zinc finger protein 15 {ECO:0000313|EMBL:KFV09216.1} (Fragment) OS=Tauraco erythrolophus (Red-crested turaco) PE=4 SV=1	PR domain zinc finger protein 15, partial [Tauraco erythrolophus]
EVM0021418.1	Biological Process: cilium assembly (GO:0060271);; Biological Process: epithelial cilium movement involved in determination of left/right asymmetry (GO:0060287);;	K19758|0|dre:402988|K19758 dyslexia susceptibility 1 candidate gene 1 protein | (RefSeq) dyx1c1, EKN1, zgc:77853; dyslexia susceptibility 1 candidate 1	[R]	General function prediction only	Uncharacterized protein {ECO:0000313|Ensembl:ENSDARP00000020801} OS=Danio rerio (Zebrafish) PE=4 SV=1	dyslexia susceptibility 1 candidate gene 1 protein [Danio rerio]
EVM0001477.2	Biological Process: MyD88-dependent toll-like receptor signaling pathway (GO:0002755);; Molecular Function: structural constituent of ribosome (GO:0003735);; Cellular Component: nucleoplasm (GO:0005654);; Biological Process: translation (GO:0006412);; Biological Process: activation of NF-kappaB-inducing kinase activity (GO:0007250);; Biological Process: translesion synthesis (GO:0019985);; Cellul…	K02977|1.29594e-111|xma:102235094|K02977 small subunit ribosomal protein S27Ae | (RefSeq) rps27a; ribosomal protein S27a	[J]	Translation, ribosomal structure and biogenesis	Uncharacterized protein {ECO:0000313|Ensembl:ENSONIP00000020250} (Fragment) OS=Oreochromis niloticus (Nile tilapia) PE=4 SV=1	Zgc:66168 protein, partial [Danio rerio]
EVM0030760.1	--	K20123|0|dre:553559|K20123 protein kinase C and casein kinase substrate in neurons protein | (RefSeq) pacsin1a, zgc:109968; protein kinase C and casein kinase substrate in neurons 1a	[TUZ]	--	Uncharacterized protein {ECO:0000313|Ensembl:ENSDARP00000114722} OS=Danio rerio (Zebrafish) PE=4 SV=1	PREDICTED: protein kinase C and casein kinase substrate in neurons 1a isoform X1 [Danio rerio]
EVM0017843.1	--	--	--	--	Uncharacterized protein {ECO:0000313|Ensembl:ENSDARP00000128923} OS=Danio rerio (Zebrafish) PE=4 SV=1	PREDICTED: uncharacterized protein LOC101884935 isoform X1 [Danio rerio]
EVM0018642.1	Biological Process: carbohydrate metabolic process (GO:0005975);; Cellular Component: membrane (GO:0016020);; Molecular Function: transferase activity, transferring hexosyl groups (GO:0016758);;	K13748|0|dre:100333333|K13748 alpha-1,3-mannosylglycoprotein beta-1,4-N-acetylglucosaminyltransferase C [EC:2.4.1.201 2.4.1.145] | (RefSeq) mgat4c, si:ch73-193m8.2; mgat4 family, member C	--	--	Alpha-1,3-mannosyl-glycoprotein 4-beta-N-acetylglucosaminyltransferase C {ECO:0000313|Ensembl:ENSDARP00000119400} OS=Danio rerio (Zebrafish) PE=4 SV=1	PREDICTED: alpha-1,3-mannosyl-glycoprotein 4-beta-N-acetylglucosaminyltransferase C [Danio rerio]
EVM0028407.1	--	--	--	--	--	PREDICTED: uncharacterized protein LOC101883290 isoform X1 [Danio rerio]
EVM0003526.1	Cellular Component: mitochondrial inner membrane (GO:0005743);;	K18588|3.41027e-167|dre:550442|K18588 coenzyme Q-binding protein COQ10 | (RefSeq) coq10b, fc38f07, im:6912267, wu:fc38f07, zgc:112103; coenzyme Q10B	[I]	Lipid transport and metabolism	Coenzyme Q-binding protein COQ10 homolog B, mitochondrial {ECO:0000313|Ensembl:ENSDARP00000073037} OS=Danio rerio (Zebrafish) PE=4 SV=1	coenzyme Q-binding protein COQ10 homolog B, mitochondrial precursor [Danio rerio]
EVM0028750.1	--	K17348|5.87409e-80|asn:102379805|K17348 tetraspanin-1 | (RefSeq) TSPAN1; tetraspanin 1	[R]	General function prediction only	Tetraspanin {ECO:0000256|RuleBase:RU361218} OS=Danio rerio (Zebrafish) PE=3 SV=1	PREDICTED: tetraspanin-1 [Danio rerio]
EVM0032575.1	--	K20068|0|dre:101882936|K20068 RalBP1-associated Eps domain-containing protein | (RefSeq) reps2; RALBP1 associated Eps domain containing 2	[U]	Intracellular trafficking, secretion, and vesicular transport	Uncharacterized protein {ECO:0000313|Ensembl:ENSDARP00000098730} OS=Danio rerio (Zebrafish) PE=4 SV=1	PREDICTED: ralBP1-associated Eps domain-containing protein 2-like [Danio rerio]
EVM0002173.1	--	K11067|0|dre:557716|K11067 N-acetylglutamate synthase [EC:2.3.1.1] | (RefSeq) nags; N-acetylglutamate synthase	[E]	Amino acid transport and metabolism	Uncharacterized protein {ECO:0000313|Ensembl:ENSDARP00000101563} OS=Danio rerio (Zebrafish) PE=4 SV=1	PREDICTED: N-acetylglutamate synthase, mitochondrial [Danio rerio]
EVM0028239.1	--	K11846|2.91333e-164|dre:100334535|K11846 ubiquitin carboxyl-terminal hydrolase 18/41 [EC:3.4.19.12] | (RefSeq) usp18, si:ch73-352p4.3; ubiquitin specific peptidase 18	[O]	Posttranslational modification, protein turnover, chaperones	Ubiquitin specific protease 18 {ECO:0000313|EMBL:ABC86864.1} OS=Carassius auratus (Goldfish) PE=2 SV=1	ubiquitin specific protease 18 [Carassius auratus]
EVM0002005.1	Molecular Function: nucleic acid binding (GO:0003676);; Cellular Component: nucleus (GO:0005634);; Molecular Function: metal ion binding (GO:0046872);;	K10516|0|dre:403007|K10516 zinc finger and BTB domain-containing protein 45 | (RefSeq) zgc:76872	[R]	General function prediction only	Zgc:76872 {ECO:0000313|EMBL:AAH65986.1} OS=Danio rerio (Zebrafish) PE=2 SV=1	zinc finger and BTB domain-containing protein 45 [Danio rerio]
EVM0036351.1	--	--	[T]	Signal transduction mechanisms	Uncharacterized protein {ECO:0000313|Ensembl:ENSDARP00000103533} OS=Danio rerio (Zebrafish) PE=4 SV=1	PREDICTED: protocadherin Fat 3-like [Danio rerio]
EVM0027820.1	Cellular Component: nucleus (GO:0005634);;	K11455|0|dre:799361|K11455 chromobox protein 8 | (RefSeq) cbx8b, im:7138386, zgc:111978; chromobox homolog 8b	[B]	Chromatin structure and dynamics	Zgc:111978 protein {ECO:0000313|EMBL:AAI64758.1} OS=Danio rerio (Zebrafish) PE=2 SV=1	chromobox homolog 8b [Danio rerio]
EVM0020897.1	Molecular Function: serine-type endopeptidase activity (GO:0004252);; Molecular Function: vascular endothelial growth factor-activated receptor activity (GO:0005021);; Molecular Function: ATP binding (GO:0005524);; Cellular Component: integral component of plasma membrane (GO:0005887);; Biological Process: protein phosphorylation (GO:0006468);; Biological Process: proteolysis (GO:0006508);; Biolo…	K09638|0|dre:798480|K09638 transmembrane protease serine 7 [EC:3.4.21.-] | (RefSeq) tmprss7; transmembrane protease, serine 7	[E]	Amino acid transport and metabolism	Uncharacterized protein {ECO:0000313|Ensembl:ENSDARP00000107498} (Fragment) OS=Danio rerio (Zebrafish) PE=3 SV=1	PREDICTED: transmembrane protease serine 7 [Danio rerio]
EVM0021560.1	Molecular Function: zinc ion binding (GO:0008270);;	--	[TZR]	--	Uncharacterized protein {ECO:0000313|Ensembl:ENSDARP00000068054} OS=Danio rerio (Zebrafish) PE=4 SV=1	PREDICTED: testin [Astyanax mexicanus]
EVM0032708.1	Molecular Function: transferase activity (GO:0016740);;	K03766|0|dre:101883349|K03766 beta-1,3-N-acetylglucosaminyltransferase 5 [EC:2.4.1.206] | (RefSeq) putative UDP-GlcNAc:betaGal beta-1,3-N-acetylglucosaminyltransferase LOC100288842	[G]	Carbohydrate transport and metabolism	Uncharacterized protein {ECO:0000313|Ensembl:ENSDARP00000115481} (Fragment) OS=Danio rerio (Zebrafish) PE=4 SV=1	PREDICTED: putative UDP-GlcNAc:betaGal beta-1,3-N-acetylglucosaminyltransferase LOC100288842 [Danio rerio]
EVM0016699.1	Molecular Function: copper ion binding (GO:0005507);; Biological Process: muscle organ development (GO:0007517);; Molecular Function: oxidoreductase activity, acting on the CH-NH2 group of donors, oxygen as acceptor (GO:0016641);; Biological Process: neurogenesis (GO:0022008);; Biological Process: cartilage development (GO:0051216);; Biological Process: oxidation-reduction process (GO:0055114);;	K00277|0|dre:404621|K00277 protein-lysine 6-oxidase [EC:1.4.3.13] | (RefSeq) loxa, lox, zgc:77447; lysyl oxidase a	--	--	Uncharacterized protein {ECO:0000313|Ensembl:ENSDARP00000014541} OS=Danio rerio (Zebrafish) PE=2 SV=1	protein-lysine 6-oxidase precursor [Danio rerio]
EVM0014022.1	Biological Process: ion transport (GO:0006811);; Cellular Component: membrane (GO:0016020);;	K04925|0|dre:101882139|K04925 potassium channel subfamily K member 17 | (RefSeq) kcnk17; potassium channel, subfamily K, member 17	[P]	Inorganic ion transport and metabolism	Uncharacterized protein {ECO:0000313|Ensembl:ENSDARP00000100352} OS=Danio rerio (Zebrafish) PE=3 SV=1	PREDICTED: potassium channel subfamily K member 17-like [Danio rerio]
EVM0003720.2	Biological Process: DNA repair (GO:0006281);; Biological Process: response to ionizing radiation (GO:0010212);; Cellular Component: SOSS complex (GO:0070876);;	--	--	--	Uncharacterized protein {ECO:0000313|Ensembl:ENSAMXP00000021299} OS=Astyanax mexicanus (Blind cave fish) PE=4 SV=1	SOSS complex subunit C [Danio rerio]
EVM0006149.1	--	K20826|0|dre:570666|K20826 RNA polymerase II-associated protein 1 | (RefSeq) rpap1; RNA polymerase II associated protein 1	[S]	Function unknown	Uncharacterized protein {ECO:0000313|Ensembl:ENSDARP00000100448} OS=Danio rerio (Zebrafish) PE=4 SV=1	PREDICTED: RNA polymerase II-associated protein 1 [Danio rerio]
EVM0022963.1	Molecular Function: nucleotide binding (GO:0000166);; Molecular Function: nucleic acid binding (GO:0003676);; Biological Process: cellular process (GO:0009987);;	K14785|4.02203e-154|dre:553568|K14785 ESF2/ABP1 family protein | (RefSeq) abt1, im:7139827, zgc:109995; activator of basal transcription 1	[K]	Transcription	Zgc:109995 {ECO:0000313|EMBL:AAH95115.1} OS=Danio rerio (Zebrafish) PE=2 SV=1	activator of basal transcription 1 [Danio rerio]
EVM0000421.1	Molecular Function: protein tyrosine phosphatase activity (GO:0004725);; Biological Process: embryo development (GO:0009790);; Biological Process: regulation of autophagy (GO:0010506);; Biological Process: peptidyl-tyrosine dephosphorylation (GO:0035335);; Biological Process: muscle cell cellular homeostasis (GO:0046716);; Biological Process: musculoskeletal movement (GO:0050881);;	K18086|0|dre:323929|K18086 myotubularin-related protein 14 [EC:3.1.3.64 3.1.3.95] | (RefSeq) mtmr14, fc14d11, wu:fc14d11; myotubularin related protein 14	--	--	Uncharacterized protein {ECO:0000313|Ensembl:ENSDARP00000077520} OS=Danio rerio (Zebrafish) PE=4 SV=1	PREDICTED: myotubularin-related protein 14 isoform X2 [Danio rerio]
EVM0009796.1	Biological Process: intracellular protein transport (GO:0006886);; Biological Process: anterograde axonal transport (GO:0008089);; Cellular Component: clathrin adaptor complex (GO:0030131);; Biological Process: anterograde synaptic vesicle transport (GO:0048490);;	K12398|0|dre:415244|K12398 AP-3 complex subunit mu | (RefSeq) ap3m2, wu:fc15g12, zgc:86670; adaptor-related protein complex 3, mu 2 subunit	[U]	Intracellular trafficking, secretion, and vesicular transport	Uncharacterized protein {ECO:0000313|Ensembl:ENSDARP00000025072} OS=Danio rerio (Zebrafish) PE=4 SV=1	AP-3 complex subunit mu-2 [Danio rerio]
EVM0019396.1	Biological Process: skeletal system development (GO:0001501);; Biological Process: heart looping (GO:0001947);; Molecular Function: retinol dehydrogenase activity (GO:0004745);; Biological Process: neural crest cell development (GO:0014032);; Biological Process: exocrine pancreas development (GO:0031017);; Biological Process: pectoral fin morphogenesis (GO:0035138);; Biological Process: retinol m…	--	[QR]	--	Retinol dehydrogenase 1 {ECO:0000313|EMBL:ACK77789.1} OS=Cyprinus carpio (Common carp) PE=2 SV=1	retinol dehydrogenase 1 [Cyprinus carpio]
EVM0028957.1	Biological Process: transport (GO:0006810);; Cellular Component: integral component of membrane (GO:0016021);;	K15109|0|dre:393833|K15109 solute carrier family 25 (mitochondrial carnitine/acylcarnitine transporter), member 20/29 | (RefSeq) slc25a20, zgc:77760; solute carrier family 25 (carnitine/acylcarnitine translocase), member 20	[C]	Energy production and conversion	Uncharacterized protein {ECO:0000313|Ensembl:ENSDARP00000059139} OS=Danio rerio (Zebrafish) PE=2 SV=1	mitochondrial carnitine/acylcarnitine carrier protein [Danio rerio]
EVM0020295.1	Molecular Function: binding (GO:0005488);; Biological Process: nervous system development (GO:0007399);; Biological Process: cellular process (GO:0044763);;	K09185|4.67842e-52|obi:106871674|K09185 nuclear receptor subfamily 6 group A | (RefSeq) uncharacterized LOC106871674	[T]	Signal transduction mechanisms	Uncharacterized protein {ECO:0000313|Ensembl:ENSTRUP00000015406} (Fragment) OS=Takifugu rubripes (Japanese pufferfish) PE=3 SV=1	PREDICTED: nuclear receptor subfamily 6 group A member 1, partial [Balearica regulorum gibbericeps]
EVM0031033.1	Molecular Function: leukotriene receptor activity (GO:0004974);; Biological Process: G protein-coupled receptor signaling pathway (GO:0007186);; Cellular Component: integral component of membrane (GO:0016021);;	K04296|1.25013e-139|dre:100329657|K04296 leukotriene B4 receptor 1 | (RefSeq) ltb4r, si:ch211-272h9.1, si:ch211-272h9.2; leukotriene B4 receptor	[R]	General function prediction only	Uncharacterized protein {ECO:0000313|Ensembl:ENSDARP00000081196} OS=Danio rerio (Zebrafish) PE=4 SV=1	PREDICTED: leukotriene B4 receptor 1-like [Danio rerio]
EVM0036399.1	--	--	--	--	Spermatogenesis associated 6 {ECO:0000313|EMBL:AAH92864.1} OS=Danio rerio (Zebrafish) PE=2 SV=1	spermatogenesis-associated protein 6 [Danio rerio]
EVM0014831.1	Molecular Function: protein-glutamine gamma-glutamyltransferase activity (GO:0003810);; Biological Process: peptide cross-linking (GO:0018149);; Molecular Function: metal ion binding (GO:0046872);;	K03917|0|dre:561287|K03917 coagulation factor XIII A1 polypeptide [EC:2.3.2.13] | (RefSeq) f13a1b, f13a1, wu:fo83d04, zgc:153334; coagulation factor XIII, A1 polypeptide b	--	--	Coagulation factor XIII A chain {ECO:0000313|EMBL:BAM48572.1} OS=Carassius auratus (Goldfish) PE=2 SV=1	coagulation factor XIII A chain [Carassius auratus]
EVM0024471.2	Molecular Function: aminomethyltransferase activity (GO:0004047);; Cellular Component: cytoplasm (GO:0005737);; Biological Process: glycine catabolic process (GO:0006546);; Molecular Function: oxidoreductase activity (GO:0016491);; Biological Process: oxidation-reduction process (GO:0055114);;	K17509|0|dre:100330789|K17509 pyruvate dehydrogenase phosphatase regulatory subunit | (RefSeq) pdpr; si:cabz01113374.3	[E]	Amino acid transport and metabolism	Uncharacterized protein {ECO:0000313|Ensembl:ENSAMXP00000003700} OS=Astyanax mexicanus (Blind cave fish) PE=3 SV=1	PREDICTED: pyruvate dehydrogenase phosphatase regulatory subunit, mitochondrial-like [Astyanax mexicanus]
EVM0004475.1	Cellular Component: integral component of membrane (GO:0016021);;	K17346|4.61674e-161|ola:101158193|K17346 tetraspanin-33 | (RefSeq) tetraspanin-33-like	[R]	General function prediction only	Tetraspanin {ECO:0000256|RuleBase:RU361218} OS=Danio rerio (Zebrafish) PE=3 SV=1	PREDICTED: tetraspanin-33-like [Larimichthys crocea]
EVM0032431.1	Cellular Component: chromosome (GO:0005694);;	--	--	--	Uncharacterized protein {ECO:0000313|Ensembl:ENSDARP00000122072} OS=Danio rerio (Zebrafish) PE=4 SV=1	uncharacterized protein LOC795504 precursor [Danio rerio]
EVM0012406.1	--	--	--	--	--	PREDICTED: extensin-like [Corvus brachyrhynchos]
EVM0002581.1	--	K15010|0|umr:103681462|K15010 homer | (RefSeq) HOMER1; homer scaffolding protein 1	--	--	Uncharacterized protein {ECO:0000313|Ensembl:ENSONIP00000009298} OS=Oreochromis niloticus (Nile tilapia) PE=4 SV=1	PREDICTED: homer protein homolog 1-like isoform X2 [Haplochromis burtoni]
EVM0026641.1	--	--	--	--	Oncorhynchus mykiss genomic scaffold, scaffold_58195 {ECO:0000313|EMBL:CDR00911.1} (Fragment) OS=Oncorhynchus mykiss (Rainbow trout) PE=4 SV=1	PREDICTED: uncharacterized protein LOC100537439 [Danio rerio]
EVM0002802.1	Molecular Function: DNA binding (GO:0003677);; Cellular Component: nucleus (GO:0005634);; Biological Process: regulation of transcription, DNA-templated (GO:0006355);; Molecular Function: oxidoreductase activity (GO:0016491);; Biological Process: histone H3-K4 demethylation (GO:0034720);; Molecular Function: flavin adenine dinucleotide binding (GO:0050660);; Biological Process: oxidation-reductio…	K11450|0|dre:558450|K11450 lysine-specific histone demethylase 1A [EC:1.-.-.-] | (RefSeq) kdm1a, aof2, kdm1, wu:fb82e06, wu:fc51a02, wu:fj36a05, wu:fj66b06; lysine (K)-specific demethylase 1a	[Q]	Secondary metabolites biosynthesis, transport and catabolism	Aof2 protein {ECO:0000313|EMBL:AAI25966.1} (Fragment) OS=Danio rerio (Zebrafish) PE=2 SV=1	Aof2 protein [Danio rerio]
EVM0027118.1	Molecular Function: hormone activity (GO:0005179);;	--	--	--	C-RF amide {ECO:0000313|EMBL:BAA76662.1} OS=Carassius auratus (Goldfish) PE=2 SV=1	C-RF amide precursor [Carassius auratus]
EVM0014381.1	Molecular Function: heat shock protein binding (GO:0031072);; Molecular Function: unfolded protein binding (GO:0051082);;	--	[O]	Posttranslational modification, protein turnover, chaperones	Uncharacterized protein {ECO:0000313|Ensembl:ENSDARP00000095498} OS=Danio rerio (Zebrafish) PE=4 SV=1	uncharacterized protein LOC797699 [Danio rerio]
EVM0034721.1	--	--	--	--	Uncharacterized protein {ECO:0000313|Ensembl:ENSAMXP00000021014} OS=Astyanax mexicanus (Blind cave fish) PE=4 SV=1	PREDICTED: transmembrane protein 42-like [Danio rerio]
EVM0030447.1	--	--	--	--	MHC class I antigen ZFA transcript variant 10 {ECO:0000313|EMBL:AHA37397.1} OS=Danio rerio (Zebrafish) PE=2 SV=1	major histocompatibility complex class I ZFA precursor [Danio rerio]
EVM0019518.1	--	--	[R]	General function prediction only	Uncharacterized protein {ECO:0000313|Ensembl:ENSDARP00000120626} (Fragment) OS=Danio rerio (Zebrafish) PE=4 SV=1	PREDICTED: gastrula zinc finger protein XlCGF57.1-like, partial [Danio rerio]
EVM0034383.1	--	--	[R]	General function prediction only	Oncorhynchus mykiss genomic scaffold, scaffold_29518 {ECO:0000313|EMBL:CDQ97896.1} (Fragment) OS=Oncorhynchus mykiss (Rainbow trout) PE=4 SV=1	unnamed protein product, partial [Oncorhynchus mykiss]
EVM0020838.1	--	K10581|0|dre:100331775|K10581 ubiquitin-conjugating enzyme E2 O [EC:2.3.2.24] | (RefSeq) (E3-independent) E2 ubiquitin-conjugating enzyme UBE2O	[O]	Posttranslational modification, protein turnover, chaperones	Uncharacterized protein {ECO:0000313|Ensembl:ENSAMXP00000016242} (Fragment) OS=Astyanax mexicanus (Blind cave fish) PE=4 SV=1	PREDICTED: ubiquitin-conjugating enzyme E2 O [Astyanax mexicanus]
EVM0031355.1	--	--	--	--	Uncharacterized protein {ECO:0000313|Ensembl:ENSDARP00000109850} OS=Danio rerio (Zebrafish) PE=4 SV=1	Nuclear pore complex-interacting protein family member B5, partial [Picoides pubescens]
EVM0010712.1	--	K20102|0|dre:327606|K20102 YTH domain-containing family protein | (RefSeq) ythdf1, fb49c02, wu:fb49c02, wu:fi19h06, wu:fj87f09, wu:fp06c11, zgc:55657; YTH N(6)-methyladenosine RNA binding protein 1	[R]	General function prediction only	YTH domain family, member 1 {ECO:0000313|EMBL:AAH46885.1} OS=Danio rerio (Zebrafish) PE=2 SV=1	YTH domain-containing family protein 1 [Danio rerio]
EVM0019235.1	Cellular Component: extracellular region (GO:0005576);; Molecular Function: metallopeptidase activity (GO:0008237);; Cellular Component: extracellular matrix (GO:0031012);; Molecular Function: metal ion binding (GO:0046872);;	K08628|1.29476e-57|mze:101483594|K08628 a disintegrin and metalloproteinase with thrombospondin motifs 14 [EC:3.4.24.-] | (RefSeq) adamts14; ADAM metallopeptidase with thrombospondin type 1 motif 14	[O]	Posttranslational modification, protein turnover, chaperones	Oncorhynchus mykiss genomic scaffold, scaffold_21175 {ECO:0000313|EMBL:CDQ96382.1} OS=Oncorhynchus mykiss (Rainbow trout) PE=4 SV=1	unnamed protein product [Oncorhynchus mykiss]
EVM0023192.1	--	--	[T]	Signal transduction mechanisms	Uncharacterized protein {ECO:0000313|Ensembl:ENSDARP00000030953} OS=Danio rerio (Zebrafish) PE=4 SV=1	PREDICTED: copine-8 [Danio rerio]
EVM0019779.1	Molecular Function: catalytic activity (GO:0003824);;	--	[E]	Amino acid transport and metabolism	Uncharacterized protein {ECO:0000313|Ensembl:ENSDARP00000125025} OS=Danio rerio (Zebrafish) PE=3 SV=1	PREDICTED: haptoglobin-like [Danio rerio]
EVM0030457.1	--	--	[Z]	Cytoskeleton	Uncharacterized protein {ECO:0000313|Ensembl:ENSLOCP00000006009} (Fragment) OS=Lepisosteus oculatus (Spotted gar) PE=4 SV=1	PREDICTED: glucose-induced degradation protein 8 homolog [Lepisosteus oculatus]
EVM0014316.1	--	--	[S]	Function unknown	Uncharacterized protein {ECO:0000313|Ensembl:ENSDARP00000005265} OS=Danio rerio (Zebrafish) PE=2 SV=1	coiled-coil-helix-coiled-coil-helix domain-containing protein 10, mitochondrial [Danio rerio]
EVM0022710.1	--	K20689|2.07647e-23|lgi:LOTGIDRAFT_170816|K20689 Rho guanine nucleotide exchange factor 17 | (RefSeq) hypothetical protein	[T]	Signal transduction mechanisms	Uncharacterized protein {ECO:0000313|Ensembl:ENSLOCP00000007623} OS=Lepisosteus oculatus (Spotted gar) PE=4 SV=1	PREDICTED: LOW QUALITY PROTEIN: rho guanine nucleotide exchange factor 17 [Callorhinchus milii]
EVM0035634.1	Molecular Function: cytokine activity (GO:0005125);; Molecular Function: tumor necrosis factor receptor binding (GO:0005164);; Cellular Component: extracellular space (GO:0005615);; Biological Process: immune response (GO:0006955);; Cellular Component: membrane (GO:0016020);;	K04721|0|dre:436866|K04721 tumor necrosis factor ligand superfamily member 10 | (RefSeq) tnfsf10, tnfsf10l2, zgc:92320; tumor necrosis factor (ligand) superfamily, member 10	--	--	TNF-related apoptosis inducing ligand TRAIL {ECO:0000313|EMBL:AAW22593.1} OS=Ctenopharyngodon idella (Grass carp) PE=2 SV=1	TNF-related apoptosis inducing ligand TRAIL [Ctenopharyngodon idella]
EVM0025516.1	--	--	--	--	Uncharacterized protein {ECO:0000313|Ensembl:ENSDARP00000115457} OS=Danio rerio (Zebrafish) PE=4 SV=1	PREDICTED: uncharacterized protein si:ch211-171b20.3 isoform X1 [Danio rerio]
EVM0001857.1	Biological Process: carbohydrate metabolic process (GO:0005975);; Molecular Function: glycogen phosphorylase activity (GO:0008184);; Molecular Function: pyridoxal phosphate binding (GO:0030170);;	--	[G]	Carbohydrate transport and metabolism	Alpha-1,4 glucan phosphorylase {ECO:0000256|RuleBase:RU000587} OS=Danio rerio (Zebrafish) PE=3 SV=1	PREDICTED: phosphorylase, glycogen, muscle b isoform X1 [Danio rerio]
EVM0020106.1	--	K12491|0|mze:101478076|K12491 Arf-GAP with GTPase, ANK repeat and PH domain-containing protein 1/3 | (RefSeq) agap1; arf-GAP with GTPase, ANK repeat and PH domain-containing protein 1	[T]	Signal transduction mechanisms	Arf-GAP with GTPase, ANK repeat and PH domain-containing protein 1 {ECO:0000313|EMBL:KFU85288.1} (Fragment) OS=Chaetura pelagica (Chimney swift) PE=4 SV=1	PREDICTED: arf-GAP with GTPase, ANK repeat and PH domain-containing protein 1 isoform X1 [Danio rerio]
EVM0019499.1	Cellular Component: integral component of membrane (GO:0016021);;	--	--	--	Uncharacterized protein {ECO:0000313|Ensembl:ENSAMXP00000010025} OS=Astyanax mexicanus (Blind cave fish) PE=4 SV=1	transmembrane protein C5orf28 homolog isoform 2 [Danio rerio]
EVM0018525.1	--	--	--	--	Oncorhynchus mykiss genomic scaffold, scaffold_20035 {ECO:0000313|EMBL:CDQ96145.1} OS=Oncorhynchus mykiss (Rainbow trout) PE=4 SV=1	PREDICTED: uncharacterized protein LOC100002197 isoform X1 [Danio rerio]
EVM0001180.1	Molecular Function: ubiquitin-protein transferase activity (GO:0004842);; Cellular Component: nucleus (GO:0005634);; Cellular Component: cytoplasm (GO:0005737);; Biological Process: ubiquitin-dependent protein catabolic process (GO:0042787);;	--	[O]	Posttranslational modification, protein turnover, chaperones	E3 ubiquitin-protein ligase {ECO:0000256|PIRNR:PIRNR001569} OS=Danio rerio (Zebrafish) PE=2 SV=1	Nedd4a [Danio rerio]
EVM0000563.1	--	--	[E]	Amino acid transport and metabolism	Uncharacterized protein {ECO:0000313|Ensembl:ENSXETP00000001571} (Fragment) OS=Xenopus tropicalis (Western clawed frog) PE=3 SV=1	PREDICTED: alanine--glyoxylate aminotransferase 2, mitochondrial [Xenopus (Silurana) tropicalis]
EVM0024418.1	--	K10409|1.27368e-142|crg:105341425|K10409 dynein intermediate chain 1, axonemal | (RefSeq) dynein intermediate chain 2, ciliary-like	[Z]	Cytoskeleton	Uncharacterized protein {ECO:0000313|Ensembl:ENSLOCP00000005652} OS=Lepisosteus oculatus (Spotted gar) PE=4 SV=1	PREDICTED: dynein intermediate chain 1, axonemal [Esox lucius]
EVM0011584.1	--	--	[S]	Function unknown	Uncharacterized protein {ECO:0000313|Ensembl:ENSDARP00000101077} OS=Danio rerio (Zebrafish) PE=4 SV=1	PREDICTED: coiled-coil domain-containing protein 132 isoform X1 [Astyanax mexicanus]
EVM0001573.1	Cellular Component: integral component of membrane (GO:0016021);;	--	[S]	Function unknown	Complex I assembly factor TIMMDC1, mitochondrial {ECO:0000313|Ensembl:ENSDARP00000069984} OS=Danio rerio (Zebrafish) PE=4 SV=1	complex I assembly factor TIMMDC1, mitochondrial [Danio rerio]
EVM0021905.1	Cellular Component: integral component of membrane (GO:0016021);;	K17338|1.37168e-159|dre:641577|K17338 receptor expression-enhancing protein 1/2/3/4 | (RefSeq) reep3a, reep3l, wu:fc41f04, zgc:123201; receptor accessory protein 3a	[V]	Defense mechanisms	Receptor accessory protein 3, like {ECO:0000313|EMBL:AAI10096.1} OS=Danio rerio (Zebrafish) PE=2 SV=1	receptor accessory protein 3a [Danio rerio]
EVM0036241.1	--	--	[J]	Translation, ribosomal structure and biogenesis	Uncharacterized protein {ECO:0000313|Ensembl:ENSXETP00000035146} (Fragment) OS=Xenopus tropicalis (Western clawed frog) PE=3 SV=1	PREDICTED: histidine--tRNA ligase, cytoplasmic-like [Xenopus (Silurana) tropicalis]
EVM0013669.1	Cellular Component: nucleolus (GO:0005730);;	--	[S]	Function unknown	Prkrip1 {ECO:0000313|EMBL:AFU34517.1} OS=Ctenopharyngodon idella (Grass carp) PE=2 SV=1	prkrip1 [Ctenopharyngodon idella]
EVM0028530.1	--	K06736|0|mze:101473079|K06736 cadherin 2, type 1, N-cadherin | (RefSeq) cdh2; cadherin-2	[S]	Function unknown	Uncharacterized protein {ECO:0000313|Ensembl:ENSONIP00000012195} OS=Oreochromis niloticus (Nile tilapia) PE=4 SV=1	PREDICTED: cadherin-2 [Larimichthys crocea]
EVM0032574.1	Cellular Component: cytoplasm (GO:0005737);; Cellular Component: centrosome (GO:0005813);; Biological Process: protein localization to centrosome (GO:0071539);;	K16547|0|dre:406827|K16547 protein NEDD1 | (RefSeq) nedd1, fb78g03, wu:fb78g03, zgc:63491; neural precursor cell expressed, developmentally down-regulated 1	[T]	Signal transduction mechanisms	Zgc:63491 {ECO:0000313|EMBL:AAH58053.1} OS=Danio rerio (Zebrafish) PE=2 SV=1	protein NEDD1 [Danio rerio]
EVM0027812.1	--	--	--	--	Uncharacterized protein {ECO:0000313|Ensembl:ENSDARP00000070674} OS=Danio rerio (Zebrafish) PE=4 SV=1	PREDICTED: osteocrin [Danio rerio]
EVM0001117.1	--	--	--	--	Uncharacterized protein {ECO:0000313|Ensembl:ENSPMAP00000001015} (Fragment) OS=Petromyzon marinus (Sea lamprey) PE=4 SV=1	PREDICTED: RING finger protein 222 [Callorhinchus milii]
EVM0010999.1	--	--	--	--	ABHD3 protein {ECO:0000313|EMBL:AAH78041.1} (Fragment) OS=Xenopus laevis (African clawed frog) PE=2 SV=1	PREDICTED: adhesive plaque matrix protein-like, partial [Picoides pubescens]
EVM0015093.2	--	K09527|0|dre:406579|K09527 DnaJ homolog subfamily C member 7 | (RefSeq) dnajc7, wu:fj58b08, zgc:85806; DnaJ (Hsp40) homolog, subfamily C, member 7	[O]	Posttranslational modification, protein turnover, chaperones	Uncharacterized protein {ECO:0000313|Ensembl:ENSDARP00000105412} OS=Danio rerio (Zebrafish) PE=4 SV=1	PREDICTED: dnaJ homolog subfamily C member 7 isoform X1 [Danio rerio]
EVM0034436.1	Biological Process: intracellular protein transport (GO:0006886);;	K04705|0|dre:492497|K04705 signal transducing adaptor molecule | (RefSeq) stam2, zgc:103628; signal transducing adaptor molecule (SH3 domain and ITAM motif) 2	[T]	Signal transduction mechanisms	Uncharacterized protein {ECO:0000313|Ensembl:ENSDARP00000016089} OS=Danio rerio (Zebrafish) PE=4 SV=1	PREDICTED: signal transducing adapter molecule 2 isoform X1 [Danio rerio]
EVM0027406.1	Biological Process: transport (GO:0006810);; Cellular Component: integral component of membrane (GO:0016021);;	--	[I]	Lipid transport and metabolism	Uncharacterized protein {ECO:0000313|Ensembl:ENSXMAP00000017983} OS=Xiphophorus maculatus (Southern platyfish) PE=4 SV=1	PREDICTED: SEC14-like protein 1 isoform X1 [Stegastes partitus]
EVM0023186.1	--	--	--	--	Uncharacterized protein {ECO:0000313|Ensembl:ENSDARP00000110664} OS=Danio rerio (Zebrafish) PE=4 SV=1	PREDICTED: alpha-tectorin-like [Danio rerio]
EVM0009072.1	Molecular Function: DNA binding (GO:0003677);; Molecular Function: DNA-binding transcription factor activity (GO:0003700);; Cellular Component: nucleus (GO:0005634);; Cellular Component: transcription factor complex (GO:0005667);; Cellular Component: cytoplasm (GO:0005737);; Biological Process: transforming growth factor beta receptor signaling pathway (GO:0007179);; Biological Process: embryonic…	K04676|0|dre:30628|K04676 mothers against decapentaplegic homolog 1 | (RefSeq) smad1, fb39h09, madh1, wu:fb39h09, wu:fb97e04; SMAD family member 1	[TK]	--	Mothers against decapentaplegic homolog {ECO:0000256|RuleBase:RU361195} OS=Danio rerio (Zebrafish) PE=2 SV=1	PREDICTED: mothers against decapentaplegic homolog 1 isoform X1 [Danio rerio]
EVM0003676.1	--	--	--	--	Uncharacterized protein {ECO:0000313|Ensembl:ENSACAP00000022688} OS=Anolis carolinensis (Green anole) PE=4 SV=1	PREDICTED: serine--pyruvate aminotransferase, mitochondrial-like isoform X1 [Ficedula albicollis]
EVM0011421.1	Molecular Function: binding (GO:0005488);;	K11498|2.27144e-43|dre:767754|K11498 centromeric protein E | (RefSeq) cenpe, wu:fc06a10, zgc:152925; centromere protein E	--	--	Uncharacterized protein {ECO:0000313|Ensembl:ENSDARP00000087016} OS=Danio rerio (Zebrafish) PE=4 SV=1	centromere-associated protein E [Danio rerio]
EVM0003958.1	--	--	[R]	General function prediction only	Zgc:112998 {ECO:0000313|EMBL:AAH91679.1} OS=Danio rerio (Zebrafish) PE=2 SV=1	PREDICTED: uncharacterized protein LOC541430 isoform X1 [Danio rerio]
EVM0008017.1	Cellular Component: Golgi apparatus (GO:0005794);; Biological Process: protein glycosylation (GO:0006486);; Molecular Function: galactosyltransferase activity (GO:0008378);; Cellular Component: integral component of membrane (GO:0016021);;	K07970|0|dre:561172|K07970 beta-1,3-N-acetylglucosaminyltransferase 3 [EC:2.4.1.146 2.4.1.149] | (RefSeq) b3gnt3, wu:fk30b12, zgc:171538; UDP-GlcNAc:betaGal beta-1,3-N-acetylglucosaminyltransferase 3	[G]	Carbohydrate transport and metabolism	Zgc:171538 protein {ECO:0000313|EMBL:AAI53958.1} OS=Danio rerio (Zebrafish) PE=2 SV=1	beta-3-galactosyltransferase-like [Danio rerio]
EVM0027342.1	--	--	--	--	Oncorhynchus mykiss genomic scaffold, scaffold_7757 {ECO:0000313|EMBL:CDQ91625.1} OS=Oncorhynchus mykiss (Rainbow trout) PE=4 SV=1	unnamed protein product [Oncorhynchus mykiss]
EVM0028809.1	--	K01769|5.75443e-08|crg:105333624|K01769 guanylate cyclase, other [EC:4.6.1.2] | (RefSeq) soluble guanylate cyclase 88E-like	--	--	--	--
EVM0011650.1	--	--	[BK]	--	Novel protein similar to vertebrate SWI/SNF related matrix associated actin dependent regulator of chromatin subfamily a member 2 (SMARCA2) {ECO:0000313|EMBL:CAN88776.1} OS=Danio rerio (Zebrafish) PE=4 SV=1	uncharacterized protein LOC100001344 [Danio rerio]
EVM0006594.1	--	K04008|4.75551e-61|dre:100003678|K04008 CD59 antigen | (RefSeq) si:ch211-286c4.6	--	--	Uncharacterized protein {ECO:0000313|Ensembl:ENSDARP00000110540} OS=Danio rerio (Zebrafish) PE=4 SV=1	PREDICTED: CD59 glycoprotein isoform X1 [Danio rerio]
EVM0036051.1	Molecular Function: identical protein binding (GO:0042802);;	--	--	--	Uncharacterized protein {ECO:0000313|Ensembl:ENSDARP00000096897} OS=Danio rerio (Zebrafish) PE=4 SV=1	PREDICTED: uncharacterized protein LOC100538212 isoform X1 [Danio rerio]
EVM0033755.1	--	--	--	--	Death domain-containing protein 1 {ECO:0000313|EMBL:KFQ32584.1} (Fragment) OS=Merops nubicus (Northern carmine bee-eater) PE=4 SV=1	Death domain-containing protein 1, partial [Merops nubicus]
EVM0004469.1	--	K10465|1.32135e-180|dre:100334314|K10465 kelch-like protein 29 | (RefSeq) kelch-like protein 29	[TR]	--	Uncharacterized protein {ECO:0000313|Ensembl:ENSDARP00000030003} OS=Danio rerio (Zebrafish) PE=4 SV=1	PREDICTED: kelch-like protein 29 isoform X2 [Danio rerio]
EVM0001086.1	Biological Process: somite specification (GO:0001757);; Biological Process: response to activity (GO:0014823);;	K10352|6.68506e-141|clv:102098732|K10352 myosin heavy chain | (RefSeq) myosin heavy chain, skeletal muscle, adult-like	[Z]	Cytoskeleton	Myosin heavy chain {ECO:0000313|EMBL:BAE16583.1} (Fragment) OS=Cyprinus carpio (Common carp) PE=4 SV=1	PREDICTED: myosin heavy chain, fast skeletal muscle-like [Astyanax mexicanus]
EVM0018260.1	Molecular Function: glycerol-3-phosphate dehydrogenase [NAD+] activity (GO:0004367);; Biological Process: carbohydrate metabolic process (GO:0005975);; Cellular Component: glycerol-3-phosphate dehydrogenase complex (GO:0009331);; Molecular Function: protein homodimerization activity (GO:0042803);; Biological Process: glycerol-3-phosphate catabolic process (GO:0046168);; Molecular Function: NAD bi…	K00006|0|dre:325181|K00006 glycerol-3-phosphate dehydrogenase (NAD+) [EC:1.1.1.8] | (RefSeq) gpd1b, Gpd1, gpd1h, gpd1l, wu:fc58b05, zgc:66051, zgc:85742; glycerol-3-phosphate dehydrogenase 1b	[C]	Energy production and conversion	Glycerol-3-phosphate dehydrogenase [NAD(+)] {ECO:0000256|RuleBase:RU361243} OS=Danio rerio (Zebrafish) PE=3 SV=1	glycerol-3-phosphate dehydrogenase 1b [Danio rerio]
EVM0028986.1	Molecular Function: DNA binding (GO:0003677);; Molecular Function: DNA helicase activity (GO:0003678);; Molecular Function: ATP binding (GO:0005524);; Cellular Component: nucleus (GO:0005634);; Biological Process: DNA replication initiation (GO:0006270);; Biological Process: DNA duplex unwinding (GO:0032508);; Cellular Component: MCM complex (GO:0042555);;	K02210|0|dre:192333|K02210 DNA replication licensing factor MCM7 [EC:3.6.4.12] | (RefSeq) mcm7, chunp6911, nyz175, sr:nyz175; minichromosome maintenance complex component 7	[L]	Replication, recombination and repair	Uncharacterized protein {ECO:0000313|Ensembl:ENSDARP00000051889} OS=Danio rerio (Zebrafish) PE=2 SV=1	DNA replication licensing factor MCM7 [Danio rerio]
EVM0002941.1	--	--	--	--	Novel protein {ECO:0000313|EMBL:CAK10928.1} (Fragment) OS=Danio rerio (Zebrafish) PE=4 SV=1	PREDICTED: GON-4-like protein [Danio rerio]
EVM0032820.1	--	K06707|1.66833e-44|dre:103910066|K06707 B- and T-lymphocyte attenuator | (RefSeq) B- and T-lymphocyte attenuator-like	--	--	Oncorhynchus mykiss genomic scaffold, scaffold_10045 {ECO:0000313|EMBL:CDQ93026.1} OS=Oncorhynchus mykiss (Rainbow trout) PE=4 SV=1	PREDICTED: B- and T-lymphocyte attenuator-like isoform X3 [Danio rerio]
EVM0032264.1	--	--	--	--	Uncharacterized protein {ECO:0000313|Ensembl:ENSDARP00000124664} (Fragment) OS=Danio rerio (Zebrafish) PE=4 SV=2	PREDICTED: CUB domain-containing protein 2 [Danio rerio]
EVM0015478.1	--	--	--	--	Uncharacterized protein {ECO:0000313|Ensembl:ENSDARP00000118519} OS=Danio rerio (Zebrafish) PE=4 SV=1	PREDICTED: protein NLRC3 [Danio rerio]
EVM0009542.1	--	K16756|0|dre:777640|K16756 coiled-coil domain-containing protein 64 | (RefSeq) BICDR-2, bicdl2, bicdr2, ccdc64b; zgc:153929	--	--	Uncharacterized protein {ECO:0000313|Ensembl:ENSDARP00000108853} (Fragment) OS=Danio rerio (Zebrafish) PE=4 SV=1	bicaudal D-related protein 2 [Danio rerio]
EVM0031500.1	--	--	[BK]	--	Zgc:65960 {ECO:0000313|EMBL:AAH56529.1} OS=Danio rerio (Zebrafish) PE=2 SV=1	O-acetyl-ADP-ribose deacetylase MACROD2 [Danio rerio]
EVM0028954.1	Molecular Function: chemokine receptor activity (GO:0004950);; Biological Process: chemotaxis (GO:0006935);; Biological Process: G protein-coupled receptor signaling pathway (GO:0007186);; Cellular Component: integral component of membrane (GO:0016021);; Biological Process: chemokine-mediated signaling pathway (GO:0070098);;	--	[R]	General function prediction only	Uncharacterized protein {ECO:0000313|Ensembl:ENSDARP00000122747} OS=Danio rerio (Zebrafish) PE=3 SV=1	C-C chemokine receptor family-like [Danio rerio]
EVM0015184.1	--	--	--	--	Uncharacterized protein {ECO:0000313|Ensembl:ENSLOCP00000004480} OS=Lepisosteus oculatus (Spotted gar) PE=4 SV=1	PREDICTED: B-cell receptor CD22-like [Astyanax mexicanus]
EVM0022027.1	--	--	--	--	Uncharacterized protein {ECO:0000313|Ensembl:ENSORLP00000019031} (Fragment) OS=Oryzias latipes (Medaka fish) PE=4 SV=1	unknown [Xiphophorus maculatus]
EVM0006851.1	--	--	[TV]	--	Zgc:174904 protein {ECO:0000313|EMBL:AAI54806.1} OS=Danio rerio (Zebrafish) PE=2 SV=1	uncharacterized protein LOC564690 [Danio rerio]
EVM0008049.1	Cellular Component: peroxisomal membrane (GO:0005778);; Biological Process: nervous system development (GO:0007399);; Biological Process: behavior (GO:0007610);; Cellular Component: integral component of membrane (GO:0016021);; Biological Process: cell migration (GO:0016477);; Biological Process: protein import into peroxisome matrix, docking (GO:0016560);;	K13344|0|dre:393618|K13344 peroxin-13 | (RefSeq) pex13, zgc:66124; peroxisomal biogenesis factor 13	[U]	Intracellular trafficking, secretion, and vesicular transport	Uncharacterized protein {ECO:0000313|Ensembl:ENSDARP00000009932} OS=Danio rerio (Zebrafish) PE=2 SV=1	peroxisomal biogenesis factor 13 [Danio rerio]
EVM0008702.1	Cellular Component: cytoplasm (GO:0005737);; Cellular Component: cytoskeleton (GO:0005856);; Cellular Component: integral component of plasma membrane (GO:0005887);; Cellular Component: membrane raft (GO:0045121);; Biological Process: protein homooligomerization (GO:0051260);; Cellular Component: extracellular exosome (GO:0070062);;	K17286|0|dre:550260|K17286 erythrocyte band 7 integral membrane protein | (RefSeq) zgc:112408	[C]	Energy production and conversion	Uncharacterized protein {ECO:0000313|Ensembl:ENSDARP00000117311} (Fragment) OS=Danio rerio (Zebrafish) PE=4 SV=1	uncharacterized protein LOC550260 [Danio rerio]
EVM0030271.1	Molecular Function: G protein-coupled receptor activity (GO:0004930);; Molecular Function: olfactory receptor activity (GO:0004984);; Cellular Component: plasma membrane (GO:0005886);; Biological Process: G protein-coupled receptor signaling pathway (GO:0007186);; Cellular Component: integral component of membrane (GO:0016021);; Biological Process: detection of chemical stimulus involved in senso…	K04257|0|dre:100151438|K04257 olfactory receptor | (RefSeq) or113-2; odorant receptor, family A, subfamily 113, member 2	--	--	Odorant receptor {ECO:0000313|EMBL:ABC43323.1} OS=Danio rerio (Zebrafish) PE=4 SV=1	odorant receptor, family A, subfamily 113, member 2 [Danio rerio]
EVM0026944.1	Biological Process: signal transduction (GO:0007165);; Biological Process: positive regulation of apoptotic process (GO:0043065);;	K02373|9.31901e-96|dre:562317|K02373 FAS-associated death domain protein | (RefSeq) fadd; Fas (tnfrsf6)-associated via death domain	--	--	Uncharacterized protein {ECO:0000313|Ensembl:ENSDARP00000089060} (Fragment) OS=Danio rerio (Zebrafish) PE=4 SV=1	PREDICTED: FAS-associated death domain protein [Danio rerio]
EVM0030430.1	--	K13115|0|dre:402887|K13115 coiled-coil domain-containing protein 130 | (RefSeq) ccdc130, zgc:103496; coiled-coil domain containing 130	[S]	Function unknown	Novel protein {ECO:0000313|EMBL:CAQ13358.1} OS=Danio rerio (Zebrafish) PE=4 SV=1	RecName: Full=Coiled-coil domain-containing protein 130 homolog [Danio rerio]
EVM0025857.1	Molecular Function: somatostatin receptor activity (GO:0004994);; Biological Process: neuropeptide signaling pathway (GO:0007218);; Biological Process: chemical synaptic transmission (GO:0007268);; Cellular Component: integral component of membrane (GO:0016021);;	K04221|0|dre:406588|K04221 somatostatin receptor 5 | (RefSeq) sstr5, zgc:85682; somatostatin receptor 5	[R]	General function prediction only	Somatostatin receptor 5 {ECO:0000313|EMBL:ACB69422.1} OS=Ctenopharyngodon idella (Grass carp) PE=2 SV=1	somatostatin receptor 5 [Ctenopharyngodon idella]
EVM0011299.1	--	--	--	--	Oncorhynchus mykiss genomic scaffold, scaffold_8040 {ECO:0000313|EMBL:CDQ91798.1} OS=Oncorhynchus mykiss (Rainbow trout) PE=4 SV=1	unnamed protein product [Oncorhynchus mykiss]
EVM0018881.1	Molecular Function: metalloendopeptidase activity (GO:0004222);; Biological Process: proteolysis (GO:0006508);;	--	[O]	Posttranslational modification, protein turnover, chaperones	Uncharacterized protein {ECO:0000313|Ensembl:ENSDARP00000077690} OS=Danio rerio (Zebrafish) PE=4 SV=1	PREDICTED: disintegrin and metalloproteinase domain-containing protein 19 [Danio rerio]
EVM0027257.1	--	--	[Q]	Secondary metabolites biosynthesis, transport and catabolism	--	PREDICTED: iron transport multicopper oxidase fio1-like, partial [Aptenodytes forsteri]
EVM0030206.1	Molecular Function: catalytic activity (GO:0003824);; Biological Process: biosynthetic process (GO:0009058);;	--	[R]	General function prediction only	LOC100135119 protein {ECO:0000313|EMBL:AAI55871.1} OS=Xenopus tropicalis (Western clawed frog) PE=2 SV=1	MAWD binding protein like [Danio rerio]
EVM0021088.1	--	--	[R]	General function prediction only	Uncharacterized protein {ECO:0000313|Ensembl:ENSAMXP00000016584} OS=Astyanax mexicanus (Blind cave fish) PE=4 SV=1	PREDICTED: rab GTPase-activating protein 1-like, isoform 10-like isoform X2 [Astyanax mexicanus]
EVM0009943.1	Molecular Function: inward rectifier potassium channel activity (GO:0005242);; Biological Process: potassium ion transport (GO:0006813);; Cellular Component: integral component of membrane (GO:0016021);; Biological Process: regulation of ion transmembrane transport (GO:0034765);;	K05008|0|dre:572476|K05008 potassium inwardly-rectifying channel subfamily J member 15 | (RefSeq) kcnj15; potassium channel, inwardly rectifying subfamily J, member 15	[P]	Inorganic ion transport and metabolism	Uncharacterized protein {ECO:0000313|Ensembl:ENSTRUP00000023393} (Fragment) OS=Takifugu rubripes (Japanese pufferfish) PE=3 SV=1	PREDICTED: ATP-sensitive inward rectifier potassium channel 15 [Danio rerio]
EVM0002780.1	Molecular Function: catalytic activity (GO:0003824);; Biological Process: biosynthetic process (GO:0009058);;	K00968|0|dre:555725|K00968 choline-phosphate cytidylyltransferase [EC:2.7.7.15] | (RefSeq) pcyt1bb, zgc:123291; phosphate cytidylyltransferase 1, choline, beta b	[I]	Lipid transport and metabolism	Uncharacterized protein {ECO:0000313|Ensembl:ENSDARP00000075641} OS=Danio rerio (Zebrafish) PE=4 SV=1	PREDICTED: phosphate cytidylyltransferase 1, choline, beta b isoform X1 [Danio rerio]
EVM0032163.1	--	--	[S]	Function unknown	Uncharacterized protein {ECO:0000313|Ensembl:ENSDARP00000069002} OS=Danio rerio (Zebrafish) PE=2 SV=1	chromosome 13 open reading frame 1 [Danio rerio]
EVM0017217.1	Molecular Function: nucleic acid binding (GO:0003676);; Molecular Function: protein kinase activity (GO:0004672);; Molecular Function: ATP binding (GO:0005524);; Biological Process: protein phosphorylation (GO:0006468);;	K08877|0|dre:767721|K08877 U2AF homology motif (UHM) kinase 1 [EC:2.7.11.1] | (RefSeq) uhmk1, zgc:153241; U2AF homology motif (UHM) kinase 1	[T]	Signal transduction mechanisms	Uncharacterized protein {ECO:0000313|Ensembl:ENSDARP00000077375} OS=Danio rerio (Zebrafish) PE=4 SV=1	serine/threonine-protein kinase Kist [Danio rerio]
EVM0009406.1	Cellular Component: phosphatidylinositol 3-kinase complex (GO:0005942);; Biological Process: signal transduction (GO:0007165);; Molecular Function: kinase activity (GO:0016301);; Molecular Function: phosphatidylinositol 3-kinase regulator activity (GO:0035014);; Biological Process: regulation of phosphatidylinositol 3-kinase activity (GO:0043551);;	K02649|0|dre:100000252|K02649 phosphoinositide-3-kinase regulatory subunit alpha/beta/delta | (RefSeq) pik3r3b, pik3r3, zgc:55564, zgc:85710; phosphoinositide-3-kinase, regulatory subunit 3b (gamma)	[T]	Signal transduction mechanisms	Uncharacterized protein {ECO:0000313|Ensembl:ENSDARP00000040333} OS=Danio rerio (Zebrafish) PE=2 SV=1	Phosphoinositide-3-kinase, regulatory subunit, polypeptide 3 (p55, gamma) [Danio rerio]
EVM0036667.1	Biological Process: formation of translation preinitiation complex (GO:0001731);; Molecular Function: translation initiation factor activity (GO:0003743);; Cellular Component: eukaryotic translation initiation factor 3 complex (GO:0005852);; Biological Process: regulation of translational initiation (GO:0006446);; Cellular Component: eukaryotic 43S preinitiation complex (GO:0016282);; Cellular Co…	K03246|0|dre:406263|K03246 translation initiation factor 3 subunit I | (RefSeq) eif3i, eIF3_p36, eif3s2, hm:zehn0464, wu:fb62b08, zgc:56211, zgc:77823; eukaryotic translation initiation factor 3, subunit I	[JT]	--	Eukaryotic translation initiation factor 3 subunit I {ECO:0000256|HAMAP-Rule:MF_03008} OS=Osmerus mordax (Rainbow smelt) PE=2 SV=1	eukaryotic translation initiation factor 3 subunit I [Danio rerio]
EVM0032099.1	--	--	[RP]	--	Uncharacterized protein {ECO:0000313|Ensembl:ENSDARP00000106406} OS=Danio rerio (Zebrafish) PE=4 SV=1	PREDICTED: von Willebrand factor A domain-containing protein 7-like [Danio rerio]
EVM0027944.1	--	--	--	--	Uncharacterized protein {ECO:0000313|Ensembl:ENSXMAP00000019938} (Fragment) OS=Xiphophorus maculatus (Southern platyfish) PE=4 SV=1	PREDICTED: zinc finger MYM-type protein 1-like [Pundamilia nyererei]
EVM0029556.1	Biological Process: cellular process (GO:0009987);;	--	[H]	Coenzyme transport and metabolism	Protoheme IX farnesyltransferase, mitochondrial {ECO:0000256|PIRNR:PIRNR001773} OS=Xenopus laevis (African clawed frog) PE=2 SV=1	PREDICTED: protoheme IX farnesyltransferase, mitochondrial isoform X2 [Callorhinchus milii]
EVM0019914.2	Molecular Function: calcium-transporting ATPase activity (GO:0005388);; Molecular Function: ATP binding (GO:0005524);; Biological Process: obsolete ATP catabolic process (GO:0006200);; Biological Process: sensory perception of sound (GO:0007605);; Cellular Component: integral component of membrane (GO:0016021);; Molecular Function: metal ion binding (GO:0046872);; Biological Process: otolith deve…	K05850|0|ola:101166674|K05850 Ca2+ transporting ATPase, plasma membrane [EC:3.6.3.8] | (RefSeq) atp2b1; ATPase plasma membrane Ca2+ transporting 1	[P]	Inorganic ion transport and metabolism	Uncharacterized protein {ECO:0000313|Ensembl:ENSAMXP00000014864} (Fragment) OS=Astyanax mexicanus (Blind cave fish) PE=4 SV=1	PREDICTED: plasma membrane calcium-transporting ATPase 1-like [Astyanax mexicanus]
EVM0019203.1	Cellular Component: nucleus (GO:0005634);; Molecular Function: zinc ion binding (GO:0008270);;	K06709|0|dre:556504|K06709 jumonji domain-containing protein 2 [EC:1.14.11.-] | (RefSeq) kdm4b, jmjd2b, si:ch211-124a3.4; lysine (K)-specific demethylase 4B	[L]	Replication, recombination and repair	Uncharacterized protein {ECO:0000313|Ensembl:ENSDARP00000106448} OS=Danio rerio (Zebrafish) PE=2 SV=1	lysine-specific demethylase 4B [Danio rerio]
EVM0024132.1	Biological Process: cell communication (GO:0007154);; Cellular Component: integral component of membrane (GO:0016021);;	--	[R]	General function prediction only	Frem3 {ECO:0000313|EMBL:DAA06346.1} OS=Danio rerio (Zebrafish) PE=2 SV=1	FRAS1-related extracellular matrix protein 3 precursor [Danio rerio]
EVM0011236.1	Cellular Component: mitochondrial proton-transporting ATP synthase complex, coupling factor F(o) (GO:0000276);; Molecular Function: proton transmembrane transporter activity (GO:0015078);; Biological Process: ATP synthesis coupled proton transport (GO:0015986);;	K02140|8.21396e-64|dre:326977|K02140 F-type H+-transporting ATPase subunit g | (RefSeq) atp5l, mg:bb02g11, zgc:73294, zgc:77946, zgc:92881; ATP synthase, H+ transporting, mitochondrial F0 complex, subunit g	[C]	Energy production and conversion	Uncharacterized protein {ECO:0000313|Ensembl:ENSDARP00000007716} OS=Danio rerio (Zebrafish) PE=2 SV=1	ATP synthase subunit g, mitochondrial [Danio rerio]
EVM0018208.1	--	--	[R]	General function prediction only	Uncharacterized protein {ECO:0000313|Ensembl:ENSDARP00000110408} OS=Danio rerio (Zebrafish) PE=4 SV=1	PREDICTED: uncharacterized protein LOC103307407, partial [Chrysemys picta bellii]
EVM0031101.1	--	--	--	--	Uncharacterized protein {ECO:0000313|Ensembl:ENSDARP00000094223} OS=Danio rerio (Zebrafish) PE=4 SV=1	PREDICTED: zinc finger BED domain-containing protein 4-like [Danio rerio]
EVM0016963.1	--	--	--	--	Uncharacterized protein {ECO:0000313|Ensembl:ENSDARP00000096769} OS=Danio rerio (Zebrafish) PE=4 SV=1	PREDICTED: NACHT, LRR and PYD domains-containing protein 3 [Danio rerio]
EVM0014662.1	--	K11349|0|dre:569574|K11349 bromodomain-containing protein 1 | (RefSeq) brd1a, brd1, im:7138929, si:dkey-164m14.6; bromodomain containing 1a	[R]	General function prediction only	Uncharacterized protein {ECO:0000313|Ensembl:ENSDARP00000018937} OS=Danio rerio (Zebrafish) PE=4 SV=1	PREDICTED: bromodomain-containing protein 1 isoform X1 [Danio rerio]
EVM0019049.1	--	--	[P]	Inorganic ion transport and metabolism	Uncharacterized protein {ECO:0000313|Ensembl:ENSAMXP00000008298} OS=Astyanax mexicanus (Blind cave fish) PE=4 SV=1	PREDICTED: calcium uptake protein 3, mitochondrial-like isoform X1 [Danio rerio]
EVM0017407.1	Biological Process: amino acid transmembrane transport (GO:0003333);; Molecular Function: amino acid transmembrane transporter activity (GO:0015171);; Cellular Component: integral component of membrane (GO:0016021);;	K13869|0|dre:100151597|K13869 solute carrier family 7 (L-type amino acid transporter), member 11 | (RefSeq) slc7a11; solute carrier family 7 (anionic amino acid transporter light chain, xc- system), member 11	[E]	Amino acid transport and metabolism	Uncharacterized protein {ECO:0000313|Ensembl:ENSDARP00000096274} OS=Danio rerio (Zebrafish) PE=4 SV=1	PREDICTED: cystine/glutamate transporter [Danio rerio]
EVM0035594.2	Molecular Function: GTPase activator activity (GO:0005097);; Biological Process: positive regulation of GTPase activity (GO:0032851);;	--	[U]	Intracellular trafficking, secretion, and vesicular transport	Uncharacterized protein {ECO:0000313|Ensembl:ENSDARP00000106395} OS=Danio rerio (Zebrafish) PE=4 SV=1	PREDICTED: TBC1 domain family member 24 isoform X1 [Danio rerio]
EVM0001250.1	Biological Process: cellular amino acid metabolic process (GO:0006520);;	--	[C]	Energy production and conversion	Uncharacterized protein {ECO:0000313|Ensembl:ENSDARP00000113407} (Fragment) OS=Danio rerio (Zebrafish) PE=3 SV=1	PREDICTED: succinate-semialdehyde dehydrogenase, mitochondrial-like isoform X1 [Haplochromis burtoni]
EVM0012048.1	Molecular Function: G protein-coupled receptor activity (GO:0004930);; Cellular Component: plasma membrane (GO:0005886);; Biological Process: G protein-coupled receptor signaling pathway (GO:0007186);; Cellular Component: integral component of membrane (GO:0016021);;	--	[PT]	--	Uncharacterized protein {ECO:0000313|Ensembl:ENSDARP00000122188} (Fragment) OS=Danio rerio (Zebrafish) PE=4 SV=1	PREDICTED: extracellular calcium-sensing receptor-like isoform X1 [Danio rerio]
EVM0035614.1	--	K14797|0|dre:394081|K14797 essential nuclear protein 1 | (RefSeq) bysl, zgc:63889; bystin-like	[W]	Extracellular structures	Bystin-like {ECO:0000313|EMBL:AAH53134.1} OS=Danio rerio (Zebrafish) PE=2 SV=1	bystin [Danio rerio]
EVM0017481.1	Biological Process: defense response to bacterium (GO:0042742);;	--	[R]	General function prediction only	Oncorhynchus mykiss genomic scaffold, scaffold_38979 {ECO:0000313|EMBL:CDQ99099.1} OS=Oncorhynchus mykiss (Rainbow trout) PE=4 SV=1	PREDICTED: uncharacterized protein LOC101156397 [Oryzias latipes]
EVM0007586.1	Molecular Function: oxidoreductase activity (GO:0016491);;	K00472|4.85639e-81|ocu:100355439|K00472 prolyl 4-hydroxylase [EC:1.14.11.2] | (RefSeq) P4HA2; prolyl 4-hydroxylase subunit alpha 2	[E]	Amino acid transport and metabolism	Uncharacterized protein {ECO:0000313|Ensembl:ENSDARP00000113289} (Fragment) OS=Danio rerio (Zebrafish) PE=4 SV=1	PREDICTED: prolyl 4-hydroxylase subunit alpha-2-like [Lepisosteus oculatus]
EVM0011876.1	Cellular Component: kinetochore (GO:0000776);; Biological Process: mitotic spindle organization (GO:0007052);; Biological Process: chromosome segregation (GO:0007059);; Biological Process: kinetochore assembly (GO:0051382);; Biological Process: negative regulation of cysteine-type endopeptidase activity (GO:2000117);;	K11500|3.39341e-127|dre:567359|K11500 centromere protein H | (RefSeq) cenph, si:dkey-186m8.3; centromere protein H	--	--	Uncharacterized protein {ECO:0000313|Ensembl:ENSDARP00000123314} OS=Danio rerio (Zebrafish) PE=2 SV=1	centromere protein H [Danio rerio]
EVM0000354.1	--	--	[R]	General function prediction only	Palmitoyltransferase {ECO:0000256|RuleBase:RU079119} OS=Danio rerio (Zebrafish) PE=3 SV=1	PREDICTED: palmitoyltransferase akr1-like isoform X1 [Danio rerio]
EVM0007844.1	Cellular Component: Golgi apparatus (GO:0005794);; Biological Process: protein glycosylation (GO:0006486);; Cellular Component: integral component of membrane (GO:0016021);; Molecular Function: transferase activity, transferring glycosyl groups (GO:0016757);;	K00710|0|dre:799387|K00710 polypeptide N-acetylgalactosaminyltransferase [EC:2.4.1.41] | (RefSeq) galnt16, galntl1; UDP-N-acetyl-alpha-D-galactosamine:polypeptide N-acetylgalactosaminyltransferase 16	[O]	Posttranslational modification, protein turnover, chaperones	Polypeptide N-acetylgalactosaminyltransferase {ECO:0000256|RuleBase:RU361242} OS=Danio rerio (Zebrafish) PE=3 SV=1	PREDICTED: polypeptide N-acetylgalactosaminyltransferase 16 [Danio rerio]
EVM0034490.1	--	K13054|0|dre:108192159|K13054 meiotic recombination protein REC8, animal type | (RefSeq) meiotic recombination protein REC8 homolog	[D]	Cell cycle control, cell division, chromosome partitioning	Uncharacterized protein {ECO:0000313|Ensembl:ENSDARP00000116796} OS=Danio rerio (Zebrafish) PE=4 SV=1	PREDICTED: meiotic recombination protein REC8 homolog [Astyanax mexicanus]
EVM0018187.1	--	--	--	--	Uncharacterized protein {ECO:0000313|Ensembl:ENSDARP00000076379} (Fragment) OS=Danio rerio (Zebrafish) PE=4 SV=1	PREDICTED: protein THEMIS2 isoform X1 [Danio rerio]
EVM0006881.1	--	--	[O]	Posttranslational modification, protein turnover, chaperones	Uncharacterized protein {ECO:0000313|Ensembl:ENSDARP00000068652} OS=Danio rerio (Zebrafish) PE=4 SV=1	PREDICTED: uncharacterized protein LOC569527 isoform X2 [Danio rerio]
EVM0012019.1	Cellular Component: cytoskeleton (GO:0005856);; Biological Process: signal transduction (GO:0007165);;	--	--	--	Zgc:92107 {ECO:0000313|EMBL:AAH85634.1} OS=Danio rerio (Zebrafish) PE=2 SV=1	uncharacterized protein LOC492329 [Danio rerio]
EVM0025885.1	Molecular Function: identical protein binding (GO:0042802);;	--	[T]	Signal transduction mechanisms	Platelet-derived growth factor receptor-like {ECO:0000313|EMBL:AAH62835.1} OS=Danio rerio (Zebrafish) PE=1 SV=1	Platelet-derived growth factor receptor-like [Danio rerio]
EVM0019427.1	Molecular Function: transcription regulatory region DNA binding (GO:0000975);; Molecular Function: DNA-binding transcription factor activity (GO:0003700);; Biological Process: regulation of transcription, DNA-templated (GO:0006355);;	K04693|0|dre:403013|K04693 interferon regulatory factor 9 | (RefSeq) irf9, ISGF3G, zgc:92097; interferon regulatory factor 9	--	--	IRF9 {ECO:0000313|EMBL:AFL69828.1} OS=Carassius auratus (Goldfish) PE=2 SV=1	IRF9 [Carassius auratus]
EVM0015559.1	Biological Process: heart looping (GO:0001947);; Biological Process: peptidyl-lysine methylation (GO:0018022);; Biological Process: negative regulation of transcription, DNA-templated (GO:0045892);; Molecular Function: histone methyltransferase activity (H3-K9 specific) (GO:0046974);; Biological Process: histone H3-K9 methylation (GO:0051567);; Biological Process: left/right axis specification (G…	K18494|3.71562e-179|dre:335153|K18494 histone-lysine N-methyltransferase SETDB2 [EC:2.1.1.43] | (RefSeq) setdb2, wu:fk80d09, zgc:77298; SET domain, bifurcated 2	[B]	Chromatin structure and dynamics	Histone-lysine N-methyltransferase SETDB2 {ECO:0000313|EMBL:AHH39214.1} OS=Ictalurus punctatus (Channel catfish) PE=2 SV=1	PREDICTED: histone-lysine N-methyltransferase SETDB2-like [Astyanax mexicanus]
EVM0018442.1	Biological Process: signal transduction (GO:0007165);; Biological Process: transport (GO:0044765);;	K04911|0|crg:105343990|K04911 potassium voltage-gated channel Eag-related subfamily H member 8 | (RefSeq) potassium voltage-gated channel subfamily H member 8-like	[PT]	--	Uncharacterized protein {ECO:0000313|Ensembl:ENSONIP00000005696} OS=Oreochromis niloticus (Nile tilapia) PE=4 SV=1	PREDICTED: potassium voltage-gated channel subfamily H member 8-like [Xiphophorus maculatus]
EVM0032120.1	--	--	--	--	Uncharacterized protein {ECO:0000313|Ensembl:ENSDARP00000127424} OS=Danio rerio (Zebrafish) PE=4 SV=1	PREDICTED: RNA pseudouridylate synthase domain-containing protein 4-like [Lepisosteus oculatus]
EVM0002931.1	Molecular Function: nucleotide binding (GO:0000166);; Molecular Function: nucleic acid binding (GO:0003676);;	--	[A]	RNA processing and modification	Uncharacterized protein {ECO:0000313|Ensembl:ENSDARP00000113118} OS=Danio rerio (Zebrafish) PE=4 SV=1	PREDICTED: polyadenylate-binding protein 2-B-like [Danio rerio]
EVM0022991.1	--	--	[Z]	Cytoskeleton	Uncharacterized protein {ECO:0000313|Ensembl:ENSPFOP00000001894} OS=Poecilia formosa (Amazon molly) PE=4 SV=2	PREDICTED: NHS-like protein 1 isoform X2 [Danio rerio]
EVM0001413.1	Cellular Component: integral component of membrane (GO:0016021);;	K12325|0|dre:569395|K12325 atrial natriuretic peptide clearance receptor | (RefSeq) npr3, im:7138418, si:dkey-199l1.2, zgc:158440; natriuretic peptide receptor 3	[T]	Signal transduction mechanisms	Uncharacterized protein {ECO:0000313|Ensembl:ENSDARP00000119261} OS=Danio rerio (Zebrafish) PE=4 SV=1	PREDICTED: atrial natriuretic peptide receptor 3 isoform X1 [Danio rerio]
EVM0024962.1	Molecular Function: peptidase activity (GO:0008233);;	--	[E]	Amino acid transport and metabolism	Uncharacterized protein {ECO:0000313|Ensembl:ENSDARP00000118661} (Fragment) OS=Danio rerio (Zebrafish) PE=3 SV=1	PREDICTED: serine protease 53-like [Danio rerio]
EVM0029787.1	Molecular Function: inorganic anion exchanger activity (GO:0005452);; Biological Process: anion transport (GO:0006820);; Cellular Component: integral component of membrane (GO:0016021);; Biological Process: ion transmembrane transport (GO:0034220);;	--	[P]	Inorganic ion transport and metabolism	Sodium bicarbonate cotransporter {ECO:0000313|EMBL:BAB83084.1} OS=Tribolodon hakonensis (Big-scaled redfin) PE=2 SV=1	PREDICTED: electrogenic sodium bicarbonate cotransporter 1 isoform X1 [Danio rerio]
EVM0016004.1	Molecular Function: beta-galactosidase activity (GO:0004565);; Biological Process: carbohydrate metabolic process (GO:0005975);;	--	[G]	Carbohydrate transport and metabolism	Uncharacterized protein {ECO:0000313|Ensembl:ENSDARP00000047190} OS=Danio rerio (Zebrafish) PE=3 SV=1	beta-galactosidase-1-like protein precursor [Danio rerio]
EVM0017758.1	--	--	--	--	Uncharacterized protein {ECO:0000313|Ensembl:ENSFALP00000014789} OS=Ficedula albicollis (Collared flycatcher) PE=4 SV=1	PREDICTED: LOW QUALITY PROTEIN: periaxin, partial [Pterocles gutturalis]
EVM0016639.1	Molecular Function: binding (GO:0005488);; Biological Process: multicellular organism development (GO:0007275);; Biological Process: protein catabolic process (GO:0030163);; Biological Process: cellular protein metabolic process (GO:0044267);; Cellular Component: intracellular part (GO:0044424);; Biological Process: regulation of macromolecule metabolic process (GO:0060255);;	K10637|2.43608e-22|lgi:LOTGIDRAFT_206409|K10637 E3 ubiquitin-protein ligase MYLIP [EC:2.3.2.27] | (RefSeq) hypothetical protein	--	--	E3 ubiquitin-protein ligase MYLIP {ECO:0000313|EMBL:AFO99848.1} OS=Callorhynchus milii (Elephant fish) PE=2 SV=1	E3 ubiquitin-protein ligase MYLIP, partial [Phaethon lepturus]
EVM0025962.1	--	--	--	--	Uncharacterized protein {ECO:0000313|Ensembl:ENSPFOP00000026168} (Fragment) OS=Poecilia formosa (Amazon molly) PE=4 SV=1	PREDICTED: G-protein coupled receptor 35-like [Danio rerio]
EVM0025519.1	--	--	--	--	Uncharacterized protein {ECO:0000313|Ensembl:ENSDARP00000058417} OS=Danio rerio (Zebrafish) PE=4 SV=1	PREDICTED: GTPase IMAP family member 8-like isoform X2 [Danio rerio]
EVM0003753.1	Biological Process: behavioral fear response (GO:0001662);; Molecular Function: protein binding (GO:0005515);; Biological Process: cellular calcium ion homeostasis (GO:0006874);; Biological Process: intracellular protein transport (GO:0006886);; Molecular Function: kainate selective glutamate receptor activity (GO:0015277);; Biological Process: neuronal action potential (GO:0019228);; Cellular Co…	--	[PET]	--	Glutamate receptor ionotropic, delta-1 {ECO:0000313|EMBL:KFQ14083.1} (Fragment) OS=Leptosomus discolor (Madagascar cuckoo roller) PE=4 SV=1	PREDICTED: glutamate receptor ionotropic, kainate 2-like, partial [Gavia stellata]
EVM0027700.1	--	K04617|0|dre:101885196|K04617 gamma-aminobutyric acid type B receptor-like | (RefSeq) gpr156, si:dkey-32o22.2; G protein-coupled receptor 156	[PET]	--	Uncharacterized protein {ECO:0000313|Ensembl:ENSDARP00000109094} OS=Danio rerio (Zebrafish) PE=4 SV=1	PREDICTED: probable G-protein coupled receptor 156 [Danio rerio]
EVM0020350.1	Molecular Function: calmodulin binding (GO:0005516);; Cellular Component: integral component of membrane (GO:0016021);; Molecular Function: small conductance calcium-activated potassium channel activity (GO:0016286);; Biological Process: potassium ion transmembrane transport (GO:0071805);;	K04943|0|dre:564698|K04943 potassium intermediate/small conductance calcium-activated channel subfamily N member 2 | (RefSeq) si:dkey-76p7.5	[P]	Inorganic ion transport and metabolism	Uncharacterized protein {ECO:0000313|Ensembl:ENSONIP00000004543} OS=Oreochromis niloticus (Nile tilapia) PE=4 SV=1	PREDICTED: small conductance calcium-activated potassium channel protein 2-like isoform X1 [Danio rerio]
EVM0024222.1	--	--	--	--	Uncharacterized protein {ECO:0000313|Ensembl:ENSDARP00000109238} OS=Danio rerio (Zebrafish) PE=4 SV=1	PREDICTED: NACHT, LRR and PYD domains-containing protein 12-like [Danio rerio]
EVM0017147.1	Cellular Component: endoplasmic reticulum membrane (GO:0005789);; Biological Process: signal transduction (GO:0007165);; Molecular Function: zinc ion binding (GO:0008270);; Biological Process: positive regulation of cell communication (GO:0010647);; Cellular Component: integral component of membrane (GO:0016021);; Biological Process: protein ubiquitination (GO:0016567);; Molecular Function: ligas…	K12003|0|dre:553630|K12003 tripartite motif-containing protein 13 [EC:2.3.2.27] | (RefSeq) trim13, zgc:110578; tripartite motif containing 13	[O]	Posttranslational modification, protein turnover, chaperones	Tripartite motif-containing 13 {ECO:0000313|Ensembl:ENSDARP00000013495} OS=Danio rerio (Zebrafish) PE=4 SV=1	PREDICTED: tripartite motif-containing 13 isoform X2 [Danio rerio]
EVM0006542.1	Biological Process: skeletal system development (GO:0001501);; Biological Process: action potential (GO:0001508);; Molecular Function: G protein-coupled receptor binding (GO:0001664);; Molecular Function: GTPase activity (GO:0003924);; Molecular Function: obsolete signal transducer activity (GO:0004871);; Molecular Function: GTPase activator activity (GO:0005096);; Molecular Function: GTP binding…	K04634|0|dre:570108|K04634 guanine nucleotide-binding protein G(q) subunit alpha | (RefSeq) gnaq, si:ch73-270f14.2; guanine nucleotide binding protein (G protein), q polypeptide	[T]	Signal transduction mechanisms	Uncharacterized protein {ECO:0000313|Ensembl:ENSDARP00000020119} OS=Danio rerio (Zebrafish) PE=4 SV=1	guanine nucleotide-binding protein G(q) subunit alpha [Danio rerio]
EVM0024484.1	--	K10387|0|dre:797838|K10387 plakophilin 1 | (RefSeq) pkp1b, fb30d08, pkp1, wu:fb30d08; plakophilin 1b	[TW]	--	Uncharacterized protein {ECO:0000313|Ensembl:ENSDARP00000069093} OS=Danio rerio (Zebrafish) PE=4 SV=1	PREDICTED: plakophilin-1 [Danio rerio]
EVM0031751.1	--	--	--	--	Uncharacterized protein {ECO:0000313|Ensembl:ENSDARP00000118967} OS=Danio rerio (Zebrafish) PE=4 SV=2	PREDICTED: calcium-responsive transcription factor isoform X1 [Danio rerio]
EVM0004991.1	Biological Process: nucleobase-containing compound metabolic process (GO:0006139);; Biological Process: phosphorylation (GO:0016310);; Molecular Function: nucleoside monophosphate kinase activity (GO:0019201);; Biological Process: biological_process (GO:0044699);;	K00939|8.99235e-65|dre:504040|K00939 adenylate kinase [EC:2.7.4.3] | (RefSeq) ak7b, im:7150989, zgc:165635; adenylate kinase 7b	[F]	Nucleotide transport and metabolism	Zgc:165635 protein {ECO:0000313|EMBL:AAH91953.1} (Fragment) OS=Danio rerio (Zebrafish) PE=2 SV=1	Zgc:165635 protein [Danio rerio]
EVM0034988.1	--	--	[Q]	Secondary metabolites biosynthesis, transport and catabolism	Uncharacterized protein {ECO:0000313|Ensembl:ENSTGUP00000017160} (Fragment) OS=Taeniopygia guttata (Zebra finch) PE=4 SV=1	PREDICTED: alcohol dehydrogenase 1-like [Taeniopygia guttata]
EVM0012493.3	Molecular Function: GTP binding (GO:0005525);; Cellular Component: intracellular (GO:0005622);; Biological Process: small GTPase mediated signal transduction (GO:0007264);; Biological Process: protein transport (GO:0015031);;	K07906|3.43319e-140|dre:574424|K07906 Ras-related protein Rab-25 | (RefSeq) rab25b, zgc:112037; RAB25, member RAS oncogene family b	[U]	Intracellular trafficking, secretion, and vesicular transport	Zgc:112037 {ECO:0000313|EMBL:AAH98608.1} OS=Danio rerio (Zebrafish) PE=2 SV=1	RAB25, member RAS oncogene family b [Danio rerio]
EVM0002661.1	Cellular Component: Golgi membrane (GO:0000139);; Biological Process: microtubule bundle formation (GO:0001578);; Molecular Function: protein kinase inhibitor activity (GO:0004860);; Molecular Function: transporter activity (GO:0005215);; Molecular Function: calcium ion binding (GO:0005509);; Cellular Component: nucleus (GO:0005634);; Cellular Component: endoplasmic reticulum (GO:0005783);; Cellu…	K17610|4.1418e-135|dre:325361|K17610 calcineurin B homologous protein 1 | (RefSeq) chp1, chp, si:dkey-41n20.1, wu:fc69b04, zgc:63904; calcineurin-like EF-hand protein 1	[T]	Signal transduction mechanisms	Zgc:63904 {ECO:0000313|EMBL:AAH54566.1} OS=Danio rerio (Zebrafish) PE=2 SV=1	calcineurin B homologous protein 1 [Danio rerio]
EVM0000903.1	--	--	[R]	General function prediction only	Uncharacterized protein {ECO:0000313|Ensembl:ENSDARP00000094269} OS=Danio rerio (Zebrafish) PE=4 SV=1	PREDICTED: MOSC domain-containing protein 1, mitochondrial-like [Takifugu rubripes]
EVM0012096.1	--	--	--	--	Oncorhynchus mykiss genomic scaffold, scaffold_511 {ECO:0000313|EMBL:CDQ71679.1} OS=Oncorhynchus mykiss (Rainbow trout) PE=4 SV=1	PREDICTED: uncharacterized protein LOC102076740 isoform X1 [Oreochromis niloticus]
EVM0027039.1	--	--	[T]	Signal transduction mechanisms	Uncharacterized protein {ECO:0000313|Ensembl:ENSDARP00000099224} OS=Danio rerio (Zebrafish) PE=4 SV=1	PREDICTED: kin of IRRE-like protein 3 isoform X1 [Danio rerio]
EVM0008769.1	Molecular Function: vasoactive intestinal polypeptide receptor activity (GO:0004999);; Cellular Component: plasma membrane (GO:0005886);; Biological Process: adenylate cyclase-modulating G protein-coupled receptor signaling pathway (GO:0007188);; Biological Process: phospholipase C-activating G protein-coupled receptor signaling pathway (GO:0007200);; Cellular Component: integral component of mem…	K04587|0|mze:101474562|K04587 pituitary adenylate cyclase-activating polypeptide type I receptor | (RefSeq) pituitary adenylate cyclase-activating polypeptide type I receptor-like	[T]	Signal transduction mechanisms	PAC1 receptor short isoform {ECO:0000313|EMBL:AAW65134.1} OS=Danio rerio (Zebrafish) PE=2 SV=1	PREDICTED: pituitary adenylate cyclase-activating polypeptide type I receptor-like isoform X3 [Poecilia formosa]
EVM0011149.1	Cellular Component: intracellular (GO:0005622);; Biological Process: protein ubiquitination (GO:0016567);; Biological Process: intracellular signal transduction (GO:0035556);;	--	[R]	General function prediction only	Uncharacterized protein {ECO:0000313|Ensembl:ENSDARP00000119398} OS=Danio rerio (Zebrafish) PE=4 SV=1	WD repeat and SOCS box-containing protein 2 [Danio rerio]
EVM0019040.1	Molecular Function: metallocarboxypeptidase activity (GO:0004181);; Biological Process: proteolysis (GO:0006508);; Molecular Function: zinc ion binding (GO:0008270);;	K13022|0|dre:557534|K13022 carboxypeptidase Z [EC:3.4.17.-] | (RefSeq) cpz, si:dkey-234k24.1; carboxypeptidase Z	[R]	General function prediction only	Uncharacterized protein {ECO:0000313|Ensembl:ENSDARP00000100934} OS=Danio rerio (Zebrafish) PE=4 SV=1	PREDICTED: carboxypeptidase Z isoform X1 [Danio rerio]
EVM0023067.1	Cellular Component: integral component of membrane (GO:0016021);; Molecular Function: transmembrane transporter activity (GO:0022857);; Biological Process: transmembrane transport (GO:0055085);;	--	[R]	General function prediction only	Uncharacterized protein {ECO:0000313|Ensembl:ENSDARP00000106886} OS=Danio rerio (Zebrafish) PE=4 SV=1	synaptic vesicle glycoprotein 2B [Danio rerio]
EVM0030122.1	--	--	--	--	--	PREDICTED: nucleoporin GLE1-like [Oreochromis niloticus]
EVM0021095.1	--	--	--	--	Uncharacterized protein {ECO:0000313|Ensembl:ENSAMXP00000025754} (Fragment) OS=Astyanax mexicanus (Blind cave fish) PE=4 SV=1	PREDICTED: LINE-1 type transposase domain-containing protein 1-like [Maylandia zebra]
EVM0018164.1	--	K09228|4.51653e-38|xma:102225421|K09228 KRAB domain-containing zinc finger protein | (RefSeq) uncharacterized LOC102225421	--	--	Uncharacterized protein {ECO:0000313|Ensembl:ENSXMAP00000009936} (Fragment) OS=Xiphophorus maculatus (Southern platyfish) PE=4 SV=1	PREDICTED: piggyBac transposable element-derived protein 3-like, partial [Xiphophorus maculatus]
EVM0015686.1	--	--	[S]	Function unknown	DTW domain-containing protein 1 {ECO:0000313|Ensembl:ENSDARP00000076931} OS=Danio rerio (Zebrafish) PE=4 SV=1	DTW domain-containing protein 1 [Danio rerio]
EVM0032118.1	--	K01908|0|xtr:100489184|K01908 propionyl-CoA synthetase [EC:6.2.1.17] | (RefSeq) acss3; acyl-CoA synthetase short-chain family member 3	[I]	Lipid transport and metabolism	Uncharacterized protein {ECO:0000313|Ensembl:ENSXETP00000031797} (Fragment) OS=Xenopus tropicalis (Western clawed frog) PE=4 SV=1	PREDICTED: acyl-CoA synthetase short-chain family member 3, mitochondrial [Xenopus (Silurana) tropicalis]
EVM0028474.1	Molecular Function: neurotransmitter:sodium symporter activity (GO:0005328);; Biological Process: neurotransmitter transport (GO:0006836);; Cellular Component: integral component of membrane (GO:0016021);; Biological Process: sodium ion transmembrane transport (GO:0035725);;	K05039|0|dre:100034467|K05039 solute carrier family 6 (neurotransmitter transporter, GABA) member 6/8/11/12/13 | (RefSeq) si:ch211-132b12.1	[T]	Signal transduction mechanisms	Transporter {ECO:0000256|RuleBase:RU003732} OS=Danio rerio (Zebrafish) PE=2 SV=1	uncharacterized protein LOC100034467 [Danio rerio]
EVM0002326.1	Molecular Function: nucleic acid binding (GO:0003676);; Molecular Function: metal ion binding (GO:0046872);;	--	[R]	General function prediction only	Uncharacterized protein {ECO:0000313|Ensembl:ENSDARP00000069694} OS=Danio rerio (Zebrafish) PE=4 SV=1	PREDICTED: gastrula zinc finger protein XlCGF7.1-like [Danio rerio]
EVM0033914.1	--	K03990|0|dre:321046|K03990 complement component 3 | (RefSeq) c3a.1, C3, C3-1, c3a, sb:cb26, si:dkey-76b14.4, wu:fi34b03, wu:fj86e11; complement component c3a, duplicate 1	[O]	Posttranslational modification, protein turnover, chaperones	Complement C3-Q2 {ECO:0000313|EMBL:BAA36623.1} OS=Cyprinus carpio (Common carp) PE=2 SV=1	complement C3-Q2 [Cyprinus carpio]
EVM0027966.1	--	--	--	--	Tripartite motif-containing protein {ECO:0000313|EMBL:AGJ52177.1} OS=Ctenopharyngodon idella (Grass carp) PE=2 SV=1	tripartite motif-containing protein [Ctenopharyngodon idella]
EVM0001435.1	Molecular Function: acetylcholine-gated cation-selective channel activity (GO:0004889);; Cellular Component: acetylcholine-gated channel complex (GO:0005892);; Biological Process: cation transport (GO:0006812);; Molecular Function: acetylcholine receptor activity (GO:0015464);; Cellular Component: cell junction (GO:0030054);; Biological Process: ion transmembrane transport (GO:0034220);; Cellular…	K04804|0|dre:678575|K04804 nicotinic acetylcholine receptor alpha-2 | (RefSeq) chrna2a, chrna2, zgc:136717; cholinergic receptor, nicotinic, alpha 2a (neuronal)	[T]	Signal transduction mechanisms	Zgc:136717 {ECO:0000313|EMBL:AAI15238.1} OS=Danio rerio (Zebrafish) PE=2 SV=1	neuronal acetylcholine receptor subunit alpha-2 precursor [Danio rerio]
EVM0033137.1	--	--	[Q]	Secondary metabolites biosynthesis, transport and catabolism	Arylacetamide deacetylase-like 4 {ECO:0000313|EMBL:KFO77291.1} (Fragment) OS=Cuculus canorus (common cuckoo) PE=4 SV=1	PREDICTED: N-(5-amino-5-carboxypentanoyl)-L-cysteinyl-D-valine synthase-like, partial [Meleagris gallopavo]
EVM0015916.1	--	--	--	--	Uncharacterized protein {ECO:0000313|Ensembl:ENSDARP00000129246} OS=Danio rerio (Zebrafish) PE=4 SV=1	PREDICTED: uncharacterized protein LOC103911798 isoform X2 [Danio rerio]
EVM0024299.1	--	--	--	--	Uncharacterized protein {ECO:0000313|Ensembl:ENSXMAP00000001803} OS=Xiphophorus maculatus (Southern platyfish) PE=4 SV=1	PREDICTED: prostate-associated microseminoprotein isoform X2 [Danio rerio]
EVM0028391.1	--	K10442|0|mze:101472898|K10442 kelch-like protein 1/4/5 | (RefSeq) kelch-like protein 4	[TR]	--	Uncharacterized protein {ECO:0000313|Ensembl:ENSLOCP00000017128} OS=Lepisosteus oculatus (Spotted gar) PE=4 SV=1	PREDICTED: kelch-like protein 4 isoform X1 [Stegastes partitus]
EVM0023566.1	--	K01530|0|dre:100329583|K01530 phospholipid-translocating ATPase [EC:3.6.3.1] | (RefSeq) si:dkey-211e20.10	[R]	General function prediction only	Uncharacterized protein {ECO:0000313|Ensembl:ENSDARP00000070629} OS=Danio rerio (Zebrafish) PE=4 SV=1	PREDICTED: probable phospholipid-transporting ATPase IF isoform X1 [Astyanax mexicanus]
EVM0017857.1	--	--	[R]	General function prediction only	Uncharacterized protein {ECO:0000313|Ensembl:ENSLOCP00000015761} (Fragment) OS=Lepisosteus oculatus (Spotted gar) PE=4 SV=1	PREDICTED: pleckstrin homology domain-containing family G member 3-like [Lepisosteus oculatus]
EVM0011607.1	--	K19017|0|dre:558093|K19017 interphotoreceptor matrix proteoglycan 2 | (RefSeq) impg2a, si:ch211-88n13.3; interphotoreceptor matrix proteoglycan 2a	--	--	Uncharacterized protein {ECO:0000313|Ensembl:ENSDARP00000019052} OS=Danio rerio (Zebrafish) PE=4 SV=1	PREDICTED: interphotoreceptor matrix proteoglycan 2 [Danio rerio]
EVM0005890.1	Molecular Function: G protein-coupled receptor activity (GO:0004930);; Biological Process: G protein-coupled receptor signaling pathway (GO:0007186);; Cellular Component: integral component of membrane (GO:0016021);;	K04244|0|dre:567796|K04244 endothelin type b receptor-like protein 2 | (RefSeq) gpr37l1b, si:dkey-163f12.7; G protein-coupled receptor 37 like 1b	[R]	General function prediction only	Uncharacterized protein {ECO:0000313|Ensembl:ENSDARP00000067210} OS=Danio rerio (Zebrafish) PE=4 SV=1	PREDICTED: prosaposin receptor GPR37L1 [Danio rerio]
EVM0007709.1	Molecular Function: metallopeptidase activity (GO:0008237);; Molecular Function: metal ion binding (GO:0046872);;	--	[OW]	--	Uncharacterized protein {ECO:0000313|Ensembl:ENSDARP00000101461} (Fragment) OS=Danio rerio (Zebrafish) PE=4 SV=1	PREDICTED: matrix metalloproteinase-25 isoform X1 [Danio rerio]
EVM0018782.1	--	K01758|6.01027e-75|ngi:103744340|K01758 cystathionine gamma-lyase [EC:4.4.1.1] | (RefSeq) Cth; cystathionine gamma-lyase	[E]	Amino acid transport and metabolism	Cystathionine gamma-lyase {ECO:0000313|EMBL:KFW79341.1} (Fragment) OS=Manacus vitellinus (golden-collared manakin) PE=4 SV=1	PREDICTED: cystathionine gamma-lyase isoform X1 [Cynoglossus semilaevis]
EVM0013901.1	Molecular Function: oxygen carrier activity (GO:0005344);; Molecular Function: iron ion binding (GO:0005506);; Cellular Component: hemoglobin complex (GO:0005833);; Biological Process: oxygen transport (GO:0015671);; Molecular Function: oxygen binding (GO:0019825);; Molecular Function: heme binding (GO:0020037);;	--	[C]	Energy production and conversion	Hemoglobin beta chain {ECO:0000313|EMBL:ABV30911.1} OS=Pimephales promelas (Fathead minnow) PE=2 SV=1	hemoglobin beta chain [Pimephales promelas]
EVM0004429.1	Cellular Component: nucleus (GO:0005634);; Cellular Component: cytoplasm (GO:0005737);;	--	--	--	Uncharacterized protein {ECO:0000313|Ensembl:ENSAMXP00000000403} OS=Astyanax mexicanus (Blind cave fish) PE=4 SV=1	RWD domain-containing protein 3 [Danio rerio]
EVM0004376.1	--	--	[I]	Lipid transport and metabolism	LOC734152 protein {ECO:0000313|EMBL:AAH94479.1} (Fragment) OS=Xenopus laevis (African clawed frog) PE=2 SV=1	PREDICTED: isovaleryl-CoA dehydrogenase, mitochondrial [Stegastes partitus]
EVM0014632.1	--	--	--	--	Uncharacterized protein {ECO:0000313|Ensembl:ENSDARP00000090515} OS=Danio rerio (Zebrafish) PE=4 SV=1	PREDICTED: prostate stem cell antigen-like [Danio rerio]
EVM0012569.1	Molecular Function: tropomyosin binding (GO:0005523);; Cellular Component: cytoskeleton (GO:0005856);;	K10370|0|mze:101483315|K10370 tropomodulin | (RefSeq) tmod1; tropomodulin 1	[Z]	Cytoskeleton	Uncharacterized protein {ECO:0000313|Ensembl:ENSPFOP00000007851} OS=Poecilia formosa (Amazon molly) PE=4 SV=2	PREDICTED: tropomodulin-1 isoform X1 [Danio rerio]
EVM0032074.1	Molecular Function: aminoacyl-tRNA hydrolase activity (GO:0004045);; Cellular Component: mitochondrial large ribosomal subunit (GO:0005762);; Molecular Function: translation release factor activity, codon nonspecific (GO:0016150);; Biological Process: mitochondrial translational termination (GO:0070126);;	K15033|4.21906e-65|mze:101463948|K15033 peptidyl-tRNA hydrolase ICT1 [EC:3.1.1.29] | (RefSeq) mrpl58, ict1; mitochondrial ribosomal protein L58	[J]	Translation, ribosomal structure and biogenesis	Uncharacterized protein {ECO:0000313|Ensembl:ENSAMXP00000016080} OS=Astyanax mexicanus (Blind cave fish) PE=4 SV=1	PREDICTED: peptidyl-tRNA hydrolase ICT1, mitochondrial-like [Astyanax mexicanus]
EVM0017669.1	Biological Process: response to retinoic acid (GO:0032526);;	--	[BK]	--	Ganglioside-induced differentiation-associated protein 2 {ECO:0000313|Ensembl:ENSDARP00000104808} OS=Danio rerio (Zebrafish) PE=4 SV=1	ganglioside-induced differentiation-associated protein 2 [Danio rerio]
EVM0003833.1	Molecular Function: transporter activity (GO:0005215);; Cellular Component: Golgi apparatus (GO:0005794);; Cellular Component: trans-Golgi network (GO:0005802);; Biological Process: transport (GO:0006810);; Biological Process: lysosome organization (GO:0007040);; Cellular Component: clathrin-coated vesicle (GO:0030136);; Cellular Component: early endosome membrane (GO:0031901);; Molecular Functio…	--	[I]	Lipid transport and metabolism	Uncharacterized protein {ECO:0000313|Ensembl:ENSAMXP00000018521} OS=Astyanax mexicanus (Blind cave fish) PE=4 SV=1	clavesin-2 [Danio rerio]
EVM0030787.1	--	K02927|4.99451e-09|cmk:103182052|K02927 large subunit ribosomal protein L40e | (RefSeq) uba52; ubiquitin A-52 residue ribosomal protein fusion product 1	[OR]	--	Ribosomal protein L40-like isoform 1 {ECO:0000313|EMBL:AFM85852.1} OS=Callorhynchus milii (Elephant fish) PE=2 SV=1	ribosomal protein L40-like isoform 1 [Callorhinchus milii]
EVM0019452.1	Biological Process: isoprenoid biosynthetic process (GO:0008299);; Molecular Function: transferase activity (GO:0016740);;	K12504|0|dre:550349|K12504 decaprenyl-diphosphate synthase subunit 1 [EC:2.5.1.91] | (RefSeq) pdss1, tprt, wu:fc11f12, wu:fd05d05, zgc:112058; prenyl (decaprenyl) diphosphate synthase, subunit 1	[H]	Coenzyme transport and metabolism	Uncharacterized protein {ECO:0000313|Ensembl:ENSDARP00000040864} OS=Danio rerio (Zebrafish) PE=2 SV=1	decaprenyl-diphosphate synthase subunit 1 [Danio rerio]
EVM0000194.1	Molecular Function: carbohydrate binding (GO:0030246);;	--	[TV]	--	Uncharacterized protein {ECO:0000313|Ensembl:ENSDARP00000064120} OS=Danio rerio (Zebrafish) PE=4 SV=1	uncharacterized protein LOC100000851 precursor [Danio rerio]
EVM0013790.1	Cellular Component: intracellular (GO:0005622);; Molecular Function: zinc ion binding (GO:0008270);;	--	[O]	Posttranslational modification, protein turnover, chaperones	Uncharacterized protein {ECO:0000313|Ensembl:ENSDARP00000050025} OS=Danio rerio (Zebrafish) PE=4 SV=1	PREDICTED: tripartite motif-containing protein 35 [Danio rerio]
EVM0034352.1	--	K00461|1.24446e-51|spu:584481|K00461 arachidonate 5-lipoxygenase [EC:1.13.11.34] | (RefSeq) arachidonate 5-lipoxygenase	--	--	Zgc:136911 {ECO:0000313|EMBL:AAI17663.1} OS=Danio rerio (Zebrafish) PE=2 SV=1	uncharacterized protein LOC724056 [Danio rerio]
EVM0014295.1	Molecular Function: oxidoreductase activity (GO:0016491);; Biological Process: oxidation-reduction process (GO:0055114);;	K00274|0|dre:558050|K00274 monoamine oxidase [EC:1.4.3.4] | (RefSeq) si:ch211-127i16.2	[Q]	Secondary metabolites biosynthesis, transport and catabolism	Uncharacterized protein {ECO:0000313|Ensembl:ENSDARP00000113032} (Fragment) OS=Danio rerio (Zebrafish) PE=4 SV=1	PREDICTED: amine oxidase [flavin-containing] isoform X1 [Danio rerio]
EVM0027523.1	--	--	--	--	Uncharacterized protein {ECO:0000313|Ensembl:ENSDARP00000056303} OS=Danio rerio (Zebrafish) PE=4 SV=1	PREDICTED: uncharacterized protein LOC101882025 [Danio rerio]
EVM0004681.1	Biological Process: liver development (GO:0001889);; Molecular Function: endopeptidase inhibitor activity (GO:0004866);; Cellular Component: extracellular space (GO:0005615);; Biological Process: negative regulation of endopeptidase activity (GO:0010951);;	--	[O]	Posttranslational modification, protein turnover, chaperones	Uncharacterized protein {ECO:0000313|Ensembl:ENSDARP00000097762} OS=Danio rerio (Zebrafish) PE=4 SV=1	Si:dkey-46g23.3 protein [Danio rerio]
EVM0002649.1	Molecular Function: SNAP receptor activity (GO:0005484);; Biological Process: intracellular protein transport (GO:0006886);; Cellular Component: membrane (GO:0016020);; Biological Process: vesicle-mediated transport (GO:0016192);;	K08490|0|dre:323105|K08490 syntaxin 5 | (RefSeq) stx5al, wu:fb81g12, zgc:73276; syntaxin 5A, like	[U]	Intracellular trafficking, secretion, and vesicular transport	Uncharacterized protein {ECO:0000313|Ensembl:ENSDARP00000114359} OS=Danio rerio (Zebrafish) PE=4 SV=1	syntaxin-5 [Danio rerio]
EVM0002793.1	--	K07377|3.29356e-53|amj:106737975|K07377 neurexin | (RefSeq) neurexin-2-like	[T]	Signal transduction mechanisms	Uncharacterized protein {ECO:0000313|Ensembl:ENSORLP00000014016} (Fragment) OS=Oryzias latipes (Medaka fish) PE=4 SV=1	unnamed protein product, partial [Oncorhynchus mykiss]
EVM0004201.1	Molecular Function: angiotensin type II receptor activity (GO:0004945);; Cellular Component: integral component of membrane (GO:0016021);; Biological Process: regulation of vasoconstriction (GO:0019229);; Biological Process: angiotensin-activated signaling pathway (GO:0038166);;	K04166|0|dre:100333455|K04166 angiotensin II receptor type 1 | (RefSeq) agtr1b, si:dkey-65o9.2; angiotensin II receptor, type 1b	[R]	General function prediction only	Uncharacterized protein {ECO:0000313|Ensembl:ENSDARP00000066833} OS=Danio rerio (Zebrafish) PE=3 SV=1	PREDICTED: type-1 angiotensin II receptor A [Danio rerio]
EVM0035966.1	--	--	[F]	Nucleotide transport and metabolism	--	--
EVM0019704.1	--	K18080|1.12236e-172|tru:101075333|K18080 tensin | (RefSeq) tensin-3-like	[TZ]	--	Uncharacterized protein {ECO:0000313|Ensembl:ENSAMXP00000009363} OS=Astyanax mexicanus (Blind cave fish) PE=4 SV=1	PREDICTED: tensin-3-like [Notothenia coriiceps]
EVM0017761.1	--	K17495|0|mze:101468178|K17495 CUB and sushi domain-containing protein | (RefSeq) csmd3; CUB and sushi domain-containing protein 3	[TV]	--	Uncharacterized protein {ECO:0000313|Ensembl:ENSAMXP00000021547} (Fragment) OS=Astyanax mexicanus (Blind cave fish) PE=4 SV=1	PREDICTED: CUB and sushi domain-containing protein 3 [Danio rerio]
EVM0000981.1	Molecular Function: transferase activity (GO:0016740);;	K00799|2.59801e-95|dre:431762|K00799 glutathione S-transferase [EC:2.5.1.18] | (RefSeq) mgst1.2, si:dkey-8m7.1, zgc:92357; microsomal glutathione S-transferase 1.2	--	--	Microsomal glutathione S-transferase 1 {ECO:0000313|EMBL:ABD67513.1} OS=Cyprinus carpio (Common carp) PE=2 SV=1	microsomal glutathione S-transferase 1 [Cyprinus carpio]
EVM0017371.1	--	K20649|0|tru:101062426|K20649 Rho GTPase-activating protein 39 | (RefSeq) arhgap39; Rho GTPase activating protein 39	--	--	Uncharacterized protein {ECO:0000313|Ensembl:ENSDARP00000097550} OS=Danio rerio (Zebrafish) PE=4 SV=1	PREDICTED: rho GTPase-activating protein 39-like [Astyanax mexicanus]
EVM0002014.1	Molecular Function: protein kinase activity (GO:0004672);; Biological Process: protein phosphorylation (GO:0006468);;	K08290|0|dre:564534|K08290 Fas-activated serine/threonine kinase [EC:2.7.11.8] | (RefSeq) fastk, si:dkeyp-73d8.3; Fas-activated serine/threonine kinase	--	--	Uncharacterized protein {ECO:0000313|Ensembl:ENSDARP00000099921} OS=Danio rerio (Zebrafish) PE=4 SV=1	fas-activated serine/threonine kinase [Danio rerio]
EVM0015402.1	--	--	--	--	Uncharacterized protein {ECO:0000313|Ensembl:ENSLOCP00000007754} OS=Lepisosteus oculatus (Spotted gar) PE=4 SV=1	PREDICTED: WD repeat-containing protein 65-like [Lepisosteus oculatus]
EVM0007063.1	Molecular Function: G protein-coupled receptor activity (GO:0004930);; Cellular Component: plasma membrane (GO:0005886);; Biological Process: G protein-coupled receptor signaling pathway (GO:0007186);; Cellular Component: integral component of membrane (GO:0016021);;	--	[PT]	--	Uncharacterized protein {ECO:0000313|Ensembl:ENSDARP00000120880} (Fragment) OS=Danio rerio (Zebrafish) PE=4 SV=1	PREDICTED: extracellular calcium-sensing receptor isoform X1 [Danio rerio]
EVM0021945.1	--	--	[T]	Signal transduction mechanisms	CDNA, clone cssl:d0173 {ECO:0000313|EMBL:CAM73194.1} OS=Danio rerio (Zebrafish) PE=2 SV=1	uncharacterized protein LOC568891 precursor [Danio rerio]
EVM0033114.3	Molecular Function: serine-type endopeptidase activity (GO:0004252);; Biological Process: proteolysis (GO:0006508);;	K09637|0|mze:101464220|K09637 transmembrane protease serine 6 [EC:3.4.21.-] | (RefSeq) tmprss6; transmembrane protease, serine 6	[E]	Amino acid transport and metabolism	Uncharacterized protein {ECO:0000313|Ensembl:ENSAMXP00000017818} OS=Astyanax mexicanus (Blind cave fish) PE=3 SV=1	PREDICTED: LOW QUALITY PROTEIN: transmembrane protease serine 6 [Danio rerio]
EVM0017273.1	Cellular Component: nucleosome (GO:0000786);; Molecular Function: DNA binding (GO:0003677);; Cellular Component: nucleus (GO:0005634);; Biological Process: nucleosome assembly (GO:0006334);; Cellular Component: integral component of membrane (GO:0016021);; Molecular Function: protein heterodimerization activity (GO:0046982);;	K11252|4.78275e-82|dre:554097|K11252 histone H2B | (RefSeq) zgc:112234	[B]	Chromatin structure and dynamics	Histone H2B {ECO:0000256|RuleBase:RU000451} OS=Lepisosteus oculatus (Spotted gar) PE=3 SV=1	unnamed protein product [Oncorhynchus mykiss]
EVM0017763.1	--	--	--	--	Uncharacterized protein {ECO:0000313|Ensembl:ENSDARP00000127559} OS=Danio rerio (Zebrafish) PE=4 SV=1	PREDICTED: von Willebrand factor A domain-containing protein 5A-like isoform X3 [Danio rerio]
EVM0029928.1	--	--	[S]	Function unknown	Uncharacterized protein {ECO:0000313|Ensembl:ENSDARP00000074242} OS=Danio rerio (Zebrafish) PE=4 SV=1	RecName: Full=UPF0415 protein C7orf25 homolog [Danio rerio]
EVM0011598.1	--	--	[R]	General function prediction only	Uncharacterized protein {ECO:0000313|Ensembl:ENSDARP00000128296} OS=Danio rerio (Zebrafish) PE=4 SV=1	PREDICTED: putative E3 ubiquitin-protein ligase UNKL isoform X1 [Danio rerio]
EVM0027713.1	Molecular Function: actin binding (GO:0003779);;	K10368|0|dre:336597|K10368 capping protein (actin filament), gelsolin-like | (RefSeq) capgb, capg, fb14e07, wu:fb14e07, zgc:86681; capping protein (actin filament), gelsolin-like b	[Z]	Cytoskeleton	Uncharacterized protein {ECO:0000313|Ensembl:ENSDARP00000127355} OS=Danio rerio (Zebrafish) PE=4 SV=1	Capg protein [Danio rerio]
EVM0035939.1	Cellular Component: membrane (GO:0016020);;	--	[R]	General function prediction only	Uncharacterized protein {ECO:0000313|Ensembl:ENSDARP00000127848} (Fragment) OS=Danio rerio (Zebrafish) PE=4 SV=1	PREDICTED: synaptic vesicle 2-related protein-like [Danio rerio]
EVM0034435.1	Molecular Function: nucleotide binding (GO:0000166);; Molecular Function: zinc ion transmembrane transporter activity (GO:0005385);; Cellular Component: nucleus (GO:0005634);; Biological Process: regulation of transcription, DNA-templated (GO:0006355);; Cellular Component: integral component of membrane (GO:0016021);; Biological Process: zinc ion transmembrane transport (GO:0071577);; Biological …	K14696|0|dre:497184|K14696 solute carrier family 30 (zinc transporter), member 9 | (RefSeq) slc30a9, ZnT9, si:ch211-240l14.4, zgc:92098; solute carrier family 30 (zinc transporter), member 9	[R]	General function prediction only	Solute carrier family 30 member 9-1 {ECO:0000313|EMBL:BAP46880.1} OS=Cyprinus carpio (Common carp) PE=2 SV=1	solute carrier family 30 member 9-1 [Cyprinus carpio]
EVM0019308.1	Cellular Component: integral component of membrane (GO:0016021);;	K06712|2.19969e-141|dre:100535645|K06712 butyrophilin | (RefSeq) butyrophilin-like protein 3	--	--	Uncharacterized protein {ECO:0000313|Ensembl:ENSDARP00000057355} (Fragment) OS=Danio rerio (Zebrafish) PE=4 SV=1	PREDICTED: butyrophilin subfamily 1 member A1-like [Danio rerio]
EVM0029186.1	--	K18618|0|xma:102225754|K18618 growth arrest-specific protein 7 | (RefSeq) gas7; growth arrest specific 7	[D]	Cell cycle control, cell division, chromosome partitioning	Uncharacterized protein {ECO:0000313|Ensembl:ENSLOCP00000014595} OS=Lepisosteus oculatus (Spotted gar) PE=4 SV=1	PREDICTED: growth arrest-specific protein 7-like isoform X3 [Lepisosteus oculatus]
EVM0001943.1	Molecular Function: ion channel activity (GO:0005216);; Biological Process: ion transport (GO:0006811);; Cellular Component: membrane (GO:0016020);;	K13363|1.76677e-07|xma:102220005|K13363 FXYD domain-containing ion transport regulator 6 | (RefSeq) FXYD domain-containing ion transport regulator 6-like	--	--	Uncharacterized protein {ECO:0000313|Ensembl:ENSDARP00000127923} OS=Danio rerio (Zebrafish) PE=4 SV=1	PREDICTED: sodium/potassium-transporting ATPase subunit gamma-like [Maylandia zebra]
EVM0006405.1	Cellular Component: cytosol (GO:0005829);; Biological Process: protein transport (GO:0015031);; Cellular Component: late endosome membrane (GO:0031902);;	K12194|2.46986e-114|xtr:448169|K12194 charged multivesicular body protein 4 | (RefSeq) chmp4b, chmp4a, ctpp3, shax1, snf7, snf7-2; charged multivesicular body protein 4B	[U]	Intracellular trafficking, secretion, and vesicular transport	Uncharacterized protein {ECO:0000313|Ensembl:ENSONIP00000005574} OS=Oreochromis niloticus (Nile tilapia) PE=4 SV=1	PREDICTED: charged multivesicular body protein 4b [Esox lucius]
EVM0035234.1	--	--	--	--	Oncorhynchus mykiss genomic scaffold, scaffold_15348 {ECO:0000313|EMBL:CDQ95066.1} OS=Oncorhynchus mykiss (Rainbow trout) PE=4 SV=1	PREDICTED: uncharacterized protein LOC103911441 [Danio rerio]
EVM0000686.1	--	--	[R]	General function prediction only	Uncharacterized protein {ECO:0000313|Ensembl:ENSDARP00000108364} OS=Danio rerio (Zebrafish) PE=4 SV=1	PREDICTED: slit homolog 2 protein-like [Danio rerio]
EVM0019631.1	--	--	[G]	Carbohydrate transport and metabolism	--	--
EVM0023324.1	--	--	--	--	Uncharacterized protein {ECO:0000313|Ensembl:ENSDARP00000109373} OS=Danio rerio (Zebrafish) PE=4 SV=1	PREDICTED: uncharacterized protein LOC101882836 isoform X2 [Danio rerio]
EVM0009194.6	--	K09526|0|dre:796345|K09526 DnaJ homolog subfamily C member 6 | (RefSeq) dnajc6; DnaJ (Hsp40) homolog, subfamily C, member 6	[TR]	--	Uncharacterized protein {ECO:0000313|Ensembl:ENSDARP00000103475} OS=Danio rerio (Zebrafish) PE=4 SV=1	PREDICTED: putative tyrosine-protein phosphatase auxilin isoform X1 [Danio rerio]
EVM0010320.1	--	K06856|2.32055e-33|tru:445921|K06856 immunoglobulin heavy chain | (RefSeq) Ig mu chain C region membrane-bound form	--	--	Ighm protein {ECO:0000313|EMBL:AAH56302.1} (Fragment) OS=Danio rerio (Zebrafish) PE=2 SV=1	immunoglobulin heavy chain [Cyprinus carpio]
EVM0009292.1	--	--	--	--	Uncharacterized protein {ECO:0000313|Ensembl:ENSDARP00000102492} OS=Danio rerio (Zebrafish) PE=4 SV=1	PREDICTED: leucine zipper protein 1 [Danio rerio]
EVM0015641.1	Biological Process: establishment of mitotic spindle orientation (GO:0000132);; Cellular Component: spindle pole (GO:0000922);; Cellular Component: condensed chromosome outer kinetochore (GO:0000940);; Cellular Component: nucleus (GO:0005634);; Biological Process: mitotic metaphase plate congression (GO:0007080);; Biological Process: protein localization to kinetochore (GO:0034501);; Molecular Fu…	--	--	--	Protein Spindly {ECO:0000256|HAMAP-Rule:MF_03041} OS=Danio rerio (Zebrafish) PE=3 SV=1	protein Spindly [Danio rerio]
EVM0030472.1	Biological Process: formation of translation preinitiation complex (GO:0001731);; Molecular Function: chromatin binding (GO:0003682);; Cellular Component: nucleus (GO:0005634);; Biological Process: DNA repair (GO:0006281);; Biological Process: mitotic G2 DNA damage checkpoint (GO:0007095);; Biological Process: response to ionizing radiation (GO:0010212);; Biological Process: regulation of DNA-dep…	--	--	--	Uncharacterized protein {ECO:0000313|Ensembl:ENSAMXP00000014047} OS=Astyanax mexicanus (Blind cave fish) PE=4 SV=1	treslin [Danio rerio]
EVM0010202.1	--	K14752|0|dre:559168|K14752 docking protein 1 | (RefSeq) dok1a; docking protein 1a	[T]	Signal transduction mechanisms	Uncharacterized protein {ECO:0000313|Ensembl:ENSDARP00000113679} OS=Danio rerio (Zebrafish) PE=4 SV=1	PREDICTED: docking protein 3 [Danio rerio]
EVM0009854.1	Biological Process: regulation of systemic arterial blood pressure by atrial natriuretic peptide (GO:0003050);; Molecular Function: GTPase activity (GO:0003924);; Molecular Function: GTP binding (GO:0005525);; Biological Process: obsolete GTP catabolic process (GO:0006184);; Biological Process: small GTPase mediated signal transduction (GO:0007264);; Cellular Component: membrane (GO:0016020);; Bi…	K07851|2.01195e-93|gfr:102036261|K07851 Ras-like protein family member 10B | (RefSeq) RASL10B; RAS like family 10 member B	[R]	General function prediction only	Uncharacterized protein {ECO:0000313|Ensembl:ENSAMXP00000013944} OS=Astyanax mexicanus (Blind cave fish) PE=4 SV=1	PREDICTED: ras-like protein family member 10B [Astyanax mexicanus]
EVM0036641.1	--	--	--	--	Uncharacterized protein {ECO:0000313|Ensembl:ENSDARP00000111750} OS=Danio rerio (Zebrafish) PE=4 SV=1	PREDICTED: serine-rich coiled-coil domain-containing protein 2-like isoform X1 [Danio rerio]
EVM0029403.1	--	K17480|0|dre:100004850|K17480 lemur tyrosine kinase 1 [EC:2.7.10.1] | (RefSeq) aatka; apoptosis-associated tyrosine kinase a	--	--	Uncharacterized protein {ECO:0000313|Ensembl:ENSDARP00000103704} OS=Danio rerio (Zebrafish) PE=4 SV=1	PREDICTED: serine/threonine-protein kinase LMTK1-like isoform X1 [Danio rerio]
EVM0026345.1	Molecular Function: diacylglycerol kinase activity (GO:0004143);; Molecular Function: phospholipid binding (GO:0005543);; Cellular Component: intracellular (GO:0005622);; Biological Process: protein kinase C-activating G protein-coupled receptor signaling pathway (GO:0007205);; Biological Process: intracellular signal transduction (GO:0035556);;	K00901|1.05064e-30|dre:565122|K00901 diacylglycerol kinase (ATP) [EC:2.7.1.107] | (RefSeq) si:dkey-172j4.3	--	--	Diacylglycerol kinase {ECO:0000256|RuleBase:RU361128} OS=Danio rerio (Zebrafish) PE=3 SV=1	PREDICTED: diacylglycerol kinase kappa isoform X1 [Danio rerio]
EVM0005886.1	Molecular Function: growth factor activity (GO:0008083);;	--	[T]	Signal transduction mechanisms	Fibroblast growth factor {ECO:0000256|RuleBase:RU049442} OS=Astyanax mexicanus (Blind cave fish) PE=3 SV=1	PREDICTED: fibroblast growth factor 10-like [Astyanax mexicanus]
EVM0027413.1	Cellular Component: extracellular matrix (GO:0005578);; Cellular Component: plasma membrane (GO:0005886);; Cellular Component: anchored component of membrane (GO:0031225);; Molecular Function: heparan sulfate proteoglycan binding (GO:0043395);;	K08111|2.79209e-17|dre:559454|K08111 glypican 5 | (RefSeq) gpc5a, gpc5; glypican 5a	[T]	Signal transduction mechanisms	Uncharacterized protein {ECO:0000313|Ensembl:ENSDARP00000108980} OS=Danio rerio (Zebrafish) PE=3 SV=1	PREDICTED: glypican-5 [Danio rerio]
EVM0018857.1	Biological Process: cell morphogenesis (GO:0000902);; Cellular Component: spindle pole (GO:0000922);; Cellular Component: cytoplasm (GO:0005737);; Cellular Component: microtubule organizing center (GO:0005815);;	K16810|0|dre:100037389|K16810 TBCC domain-containing protein 1 | (RefSeq) tbccd1, si:ch211-194d6.5, zgc:162789; TBCC domain containing 1	[S]	Function unknown	TBCC domain-containing protein 1 {ECO:0000313|Ensembl:ENSDARP00000064155} OS=Danio rerio (Zebrafish) PE=4 SV=1	RecName: Full=TBCC domain-containing protein 1 [Danio rerio]
EVM0005211.1	Molecular Function: calcium ion binding (GO:0005509);; Cellular Component: extracellular matrix (GO:0005578);; Cellular Component: extracellular space (GO:0005615);; Biological Process: signal transduction (GO:0007165);; Biological Process: otic vesicle formation (GO:0030916);; Biological Process: otolith morphogenesis (GO:0032474);; Biological Process: semicircular canal morphogenesis (GO:004875…	--	[W]	Extracellular structures	Secreted acidic cysteine rich glycoprotein {ECO:0000313|EMBL:AAH71436.1} OS=Danio rerio (Zebrafish) PE=2 SV=1	SPARC precursor [Danio rerio]
EVM0004936.1	--	--	--	--	Zgc:64105 {ECO:0000313|EMBL:AAH54618.1} OS=Danio rerio (Zebrafish) PE=2 SV=1	spermatogenesis associated 6-like protein [Danio rerio]
EVM0000079.1	Cellular Component: nucleus (GO:0005634);; Cellular Component: cytoplasm (GO:0005737);; Biological Process: peptidyl-diphthamide biosynthetic process from peptidyl-histidine (GO:0017183);;	K07561|8.51795e-136|dre:550559|K07561 2-(3-amino-3-carboxypropyl)histidine synthase [EC:2.5.1.108] | (RefSeq) dph1, zgc:110702; diphthamide biosynthesis 1	[J]	Translation, ribosomal structure and biogenesis	Diphthamide biosynthesis protein 1 {ECO:0000256|PIRNR:PIRNR004967} OS=Gasterosteus aculeatus (Three-spined stickleback) PE=3 SV=1	PREDICTED: diphthamide biosynthesis protein 1 [Notothenia coriiceps]
EVM0006512.1	Biological Process: regulation of cell growth (GO:0001558);; Molecular Function: insulin-like growth factor binding (GO:0005520);; Cellular Component: extracellular region (GO:0005576);; Biological Process: notochord development (GO:0030903);;	K06827|0|dre:321449|K06827 connective tissue growth factor | (RefSeq) ctgfa, ctgf, hm:zeh1559, si:dkey-266k12.4, wu:fl25c03, zgc:136644; connective tissue growth factor a	--	--	Uncharacterized protein {ECO:0000313|Ensembl:ENSDARP00000063027} OS=Danio rerio (Zebrafish) PE=2 SV=1	connective tissue growth factor a [Megalobrama amblycephala]
EVM0018815.1	Molecular Function: proline-tRNA ligase activity (GO:0004827);; Molecular Function: ATP binding (GO:0005524);; Cellular Component: cytoplasm (GO:0005737);; Biological Process: prolyl-tRNA aminoacylation (GO:0006433);;	K01881|0|dre:325494|K01881 prolyl-tRNA synthetase [EC:6.1.1.15] | (RefSeq) pars2, fc83e06, wu:fc83e06, zgc:77163; prolyl-tRNA synthetase 2, mitochondrial (putative)	[J]	Translation, ribosomal structure and biogenesis	Prolyl-tRNA synthetase (Mitochondrial) {ECO:0000313|EMBL:AAH65673.1} OS=Danio rerio (Zebrafish) PE=2 SV=1	probable proline--tRNA ligase, mitochondrial [Danio rerio]
EVM0021186.1	Molecular Function: G protein-coupled receptor activity (GO:0004930);; Cellular Component: plasma membrane (GO:0005886);; Biological Process: G protein-coupled receptor signaling pathway (GO:0007186);; Cellular Component: integral component of membrane (GO:0016021);;	--	[PT]	--	Uncharacterized protein {ECO:0000313|Ensembl:ENSDARP00000119294} OS=Danio rerio (Zebrafish) PE=4 SV=1	olfactory receptor C family, s2 [Danio rerio]
EVM0033412.1	--	--	--	--	Oncorhynchus mykiss genomic scaffold, scaffold_1895 {ECO:0000313|EMBL:CDQ83374.1} OS=Oncorhynchus mykiss (Rainbow trout) PE=4 SV=1	PREDICTED: coiled-coil domain-containing protein 60 [Esox lucius]
EVM0021556.1	Biological Process: ubiquitin-dependent protein catabolic process (GO:0006511);; Cellular Component: proteasome regulatory particle, base subcomplex (GO:0008540);; Molecular Function: phosphatidylinositol phosphate kinase activity (GO:0016307);; Biological Process: phosphatidylinositol phosphorylation (GO:0046854);;	K03029|0|dre:550287|K03029 26S proteasome regulatory subunit N10 | (RefSeq) psmd4b, im:6912672, psmd4, wu:fc68c04, zgc:110247; proteasome 26S subunit, non-ATPase 4b	[O]	Posttranslational modification, protein turnover, chaperones	Uncharacterized protein {ECO:0000313|Ensembl:ENSDARP00000003398} OS=Danio rerio (Zebrafish) PE=2 SV=1	proteasome (prosome, macropain) 26S subunit, non-ATPase, 4b [Danio rerio]
EVM0019765.1	--	--	[K]	Transcription	Uncharacterized protein {ECO:0000313|Ensembl:ENSAMXP00000001952} OS=Astyanax mexicanus (Blind cave fish) PE=4 SV=1	unnamed protein product [Oncorhynchus mykiss]
EVM0002037.1	--	--	--	--	Uncharacterized protein {ECO:0000313|Ensembl:ENSDARP00000115494} OS=Danio rerio (Zebrafish) PE=4 SV=1	unnamed protein product [Oncorhynchus mykiss]
EVM0015569.1	--	K07187|0|dre:100329897|K07187 insulin receptor substrate 2 | (RefSeq) irs4a, si:ch73-362m14.1; insulin receptor substrate 4a	--	--	Uncharacterized protein {ECO:0000313|Ensembl:ENSDARP00000110181} OS=Danio rerio (Zebrafish) PE=4 SV=1	PREDICTED: insulin receptor substrate 2-B-like [Danio rerio]
EVM0009529.1	--	--	--	--	--	PREDICTED: keratin-associated protein 10-4-like [Pseudopodoces humilis]
EVM0029785.2	Cellular Component: histone deacetylase complex (GO:0000118);; Biological Process: negative regulation of transcription by RNA polymerase II (GO:0000122);; Molecular Function: transcription corepressor activity (GO:0003714);; Cellular Component: spindle microtubule (GO:0005876);; Molecular Function: beta-catenin binding (GO:0008013);; Cellular Component: transcriptional repressor complex (GO:0017…	K04508|0|mze:101477471|K04508 transducin (beta)-like 1 | (RefSeq) tbl1xr1; transducin beta like 1 X-linked receptor 1	[B]	Chromatin structure and dynamics	Uncharacterized protein {ECO:0000313|Ensembl:ENSDARP00000115687} OS=Danio rerio (Zebrafish) PE=4 SV=1	PREDICTED: F-box-like/WD repeat-containing protein TBL1XR1 isoform X1 [Danio rerio]
EVM0006774.1	--	--	--	--	Oncorhynchus mykiss genomic scaffold, scaffold_229 {ECO:0000313|EMBL:CDQ65176.1} OS=Oncorhynchus mykiss (Rainbow trout) PE=4 SV=1	unnamed protein product [Oncorhynchus mykiss]
EVM0021319.1	--	--	--	--	Coiled-coil domain-containing protein 153 {ECO:0000313|Ensembl:ENSDARP00000103065} OS=Danio rerio (Zebrafish) PE=4 SV=1	coiled-coil domain-containing protein 153 [Danio rerio]
EVM0017409.2	Biological Process: protein polyubiquitination (GO:0000209);; Cellular Component: pericentriolar material (GO:0000242);; Molecular Function: NAD+ ADP-ribosyltransferase activity (GO:0003950);; Cellular Component: nuclear envelope (GO:0005635);; Molecular Function: enzyme binding (GO:0019899);; Biological Process: regulation of multicellular organism growth (GO:0040014);; Cellular Component: perin…	K10799|0|amj:106736716|K10799 tankyrase [EC:2.4.2.30] | (RefSeq) TNKS2; tankyrase 2	[M]	Cell wall/membrane/envelope biogenesis	Uncharacterized protein {ECO:0000313|Ensembl:ENSLOCP00000007247} (Fragment) OS=Lepisosteus oculatus (Spotted gar) PE=4 SV=1	PREDICTED: tankyrase-2-like [Lepisosteus oculatus]
EVM0034910.1	--	K20409|0|dre:103909113|K20409 WD repeat-containing protein 59 | (RefSeq) wdr59, si:ch73-167i17.2; WD repeat domain 59	[S]	Function unknown	Uncharacterized protein {ECO:0000313|Ensembl:ENSDARP00000106181} OS=Danio rerio (Zebrafish) PE=4 SV=1	PREDICTED: WD repeat-containing protein 59 isoform X1 [Danio rerio]
EVM0025431.1	Molecular Function: ATP-dependent DNA helicase activity (GO:0004003);; Biological Process: obsolete ATP catabolic process (GO:0006200);; Biological Process: DNA replication, synthesis of RNA primer (GO:0006269);; Biological Process: DNA duplex unwinding (GO:0032508);;	K15254|0|dre:797342|K15254 DNA helicase B [EC:3.6.4.12] | (RefSeq) helb, id:ibd3187, id:ibd5145, sb:cb596, si:dkey-150i15.3; helicase (DNA) B	--	--	Uncharacterized protein {ECO:0000313|Ensembl:ENSDARP00000058019} OS=Danio rerio (Zebrafish) PE=4 SV=1	PREDICTED: DNA helicase B isoform X1 [Danio rerio]
EVM0028752.1	--	--	--	--	Peptide-N4-N-acetyl-beta-D-glucosaminylasparagine amidase F {ECO:0000313|EMBL:AFO98442.1} (Fragment) OS=Callorhynchus milii (Elephant fish) PE=2 SV=1	PREDICTED: uncharacterized protein LOC103185996 [Callorhinchus milii]
EVM0013028.1	Molecular Function: GTPase activator activity (GO:0005096);; Cellular Component: cytoplasm (GO:0005737);; Cellular Component: plasma membrane (GO:0005886);; Biological Process: termination of G protein-coupled receptor signaling pathway (GO:0038032);;	K16449|1.35944e-124|dre:573765|K16449 regulator of G-protein signaling | (RefSeq) rgs5a, fj30h05, rgs5, wu:fj30h05, zgc:64006; regulator of G-protein signaling 5a	[T]	Signal transduction mechanisms	Zgc:64006 protein {ECO:0000313|EMBL:AAI55728.1} OS=Danio rerio (Zebrafish) PE=2 SV=1	regulator of G-protein signaling 5 [Danio rerio]
EVM0014564.1	Molecular Function: obsolete ubiquitin thiolesterase activity (GO:0004221);; Biological Process: ubiquitin-dependent protein catabolic process (GO:0006511);; Molecular Function: cysteine-type peptidase activity (GO:0008234);; Molecular Function: omega peptidase activity (GO:0008242);; Molecular Function: zinc ion binding (GO:0008270);; Biological Process: dorsal/ventral pattern formation (GO:0009…	K11836|0|dre:558011|K11836 ubiquitin carboxyl-terminal hydrolase 5/13 [EC:3.4.19.12] | (RefSeq) usp13, wu:fc61g08; ubiquitin specific peptidase 13 (isopeptidase T-3)	[O]	Posttranslational modification, protein turnover, chaperones	Uncharacterized protein {ECO:0000313|Ensembl:ENSAMXP00000012233} OS=Astyanax mexicanus (Blind cave fish) PE=4 SV=1	PREDICTED: ubiquitin carboxyl-terminal hydrolase 13 isoform X1 [Danio rerio]
EVM0010951.1	Molecular Function: structural constituent of eye lens (GO:0005212);;	--	--	--	Uncharacterized protein {ECO:0000313|Ensembl:ENSDARP00000026156} (Fragment) OS=Danio rerio (Zebrafish) PE=4 SV=1	crystallin, gamma M3 [Danio rerio]
EVM0023715.1	--	--	[Q]	Secondary metabolites biosynthesis, transport and catabolism	Multidrug resistance protein 1 {ECO:0000313|EMBL:KFP39961.1} (Fragment) OS=Chlamydotis macqueenii (Macqueen's bustard) PE=4 SV=1	PREDICTED: ATP-binding cassette sub-family B member 9-like, partial [Callorhinchus milii]
EVM0024917.1	Biological Process: cellular process (GO:0009987);;	--	[Z]	Cytoskeleton	Oncorhynchus mykiss genomic scaffold, scaffold_239 {ECO:0000313|EMBL:CDQ65454.1} OS=Oncorhynchus mykiss (Rainbow trout) PE=4 SV=1	PREDICTED: titin-like [Esox lucius]
EVM0009867.1	--	K20302|1.57289e-129|dre:445207|K20302 trafficking protein particle complex subunit 3 | (RefSeq) trappc3, zgc:101005; trafficking protein particle complex 3	[U]	Intracellular trafficking, secretion, and vesicular transport	Uncharacterized protein {ECO:0000313|Ensembl:ENSDARP00000066711} OS=Danio rerio (Zebrafish) PE=4 SV=1	trafficking protein particle complex subunit 3 [Danio rerio]
EVM0023802.1	--	K01306|3.22415e-119|dre:562409|K01306 pyroglutamyl-peptidase II [EC:3.4.19.6] | (RefSeq) si:ch211-198g19.1	[EO]	--	Uncharacterized protein {ECO:0000313|Ensembl:ENSDARP00000083559} OS=Danio rerio (Zebrafish) PE=4 SV=1	PREDICTED: thyrotropin-releasing hormone-degrading ectoenzyme [Danio rerio]
EVM0024099.1	Molecular Function: zinc ion binding (GO:0008270);;	--	[S]	Function unknown	Uncharacterized protein {ECO:0000313|Ensembl:ENSDARP00000056431} OS=Danio rerio (Zebrafish) PE=4 SV=1	PREDICTED: zinc finger SWIM domain-containing protein 8 isoform X2 [Danio rerio]
EVM0017297.1	--	--	[R]	General function prediction only	Uncharacterized protein {ECO:0000313|Ensembl:ENSDARP00000097223} OS=Danio rerio (Zebrafish) PE=4 SV=1	PREDICTED: gastrula zinc finger protein XlCGF8.2DB-like [Danio rerio]
EVM0014664.1	Cellular Component: nucleus (GO:0005634);; Biological Process: regulation of transcription, DNA-templated (GO:0006355);;	--	--	--	Uncharacterized protein {ECO:0000313|Ensembl:ENSDARP00000114896} OS=Danio rerio (Zebrafish) PE=4 SV=1	PREDICTED: putative protein TPRXL [Danio rerio]
EVM0031370.1	Molecular Function: nucleotide binding (GO:0000166);; Molecular Function: RNA binding (GO:0003723);; Molecular Function: zinc ion binding (GO:0008270);;	K10643|0|dre:394144|K10643 CCR4-NOT transcription complex subunit 4 [EC:2.3.2.27] | (RefSeq) cnot4b, CNOT4, zgc:63566; CCR4-NOT transcription complex, subunit 4b	[K]	Transcription	Zgc:63566 {ECO:0000313|EMBL:AAH54913.1} OS=Danio rerio (Zebrafish) PE=2 SV=1	uncharacterized protein LOC394144 [Danio rerio]
EVM0023960.1	Biological Process: potassium ion transport (GO:0006813);; Molecular Function: G-protein activated inward rectifier potassium channel activity (GO:0015467);; Cellular Component: integral component of membrane (GO:0016021);; Biological Process: regulation of ion transmembrane transport (GO:0034765);;	K05000|0|dre:569498|K05000 potassium inwardly-rectifying channel subfamily J member 6 | (RefSeq) kcnj6; potassium inwardly-rectifying channel, subfamily J, member 6	[P]	Inorganic ion transport and metabolism	Uncharacterized protein {ECO:0000313|Ensembl:ENSDARP00000076416} (Fragment) OS=Danio rerio (Zebrafish) PE=3 SV=1	PREDICTED: G protein-activated inward rectifier potassium channel 2 [Danio rerio]
EVM0035860.1	--	--	--	--	C-type lectin 2 {ECO:0000313|EMBL:AEH76770.1} OS=Ctenopharyngodon idella (Grass carp) PE=2 SV=1	C-type lectin 2 [Ctenopharyngodon idella]
EVM0015216.1	--	--	[R]	General function prediction only	ORF2-encoded protein {ECO:0000313|EMBL:BAE46429.1} (Fragment) OS=Danio rerio (Zebrafish) PE=4 SV=1	ORF2-encoded protein [Danio rerio]
EVM0036476.1	Biological Process: vesicle docking involved in exocytosis (GO:0006904);;	K20182|0|dre:448942|K20182 vacuolar protein sorting-associated protein 33 | (RefSeq) vps33a, im:7136893, wu:fc08g01, wu:fc26c10; vacuolar protein sorting 33A	[U]	Intracellular trafficking, secretion, and vesicular transport	Uncharacterized protein {ECO:0000313|Ensembl:ENSDARP00000112880} OS=Danio rerio (Zebrafish) PE=4 SV=1	vacuolar protein sorting 33A [Danio rerio]
EVM0027824.1	--	K00888|0|mze:101469810|K00888 phosphatidylinositol 4-kinase A [EC:2.7.1.67] | (RefSeq) pi4ka; phosphatidylinositol 4-kinase alpha	[T]	Signal transduction mechanisms	Uncharacterized protein {ECO:0000313|Ensembl:ENSAMXP00000016078} OS=Astyanax mexicanus (Blind cave fish) PE=4 SV=1	PREDICTED: phosphatidylinositol 4-kinase alpha-like isoform X2 [Astyanax mexicanus]
EVM0030567.1	--	--	--	--	--	PREDICTED: uncharacterized protein LOC104915756, partial [Meleagris gallopavo]
EVM0021141.1	--	--	[T]	Signal transduction mechanisms	Uncharacterized protein {ECO:0000313|Ensembl:ENSDARP00000111155} OS=Danio rerio (Zebrafish) PE=4 SV=1	PREDICTED: uncharacterized protein LOC100334396 [Danio rerio]
EVM0033170.1	--	K05759|2.78165e-59|dre:556873|K05759 profilin | (RefSeq) si:ch211-175f11.5	[Z]	Cytoskeleton	Uncharacterized protein {ECO:0000313|Ensembl:ENSDARP00000128043} OS=Danio rerio (Zebrafish) PE=4 SV=1	PREDICTED: profilin-4 isoform X2 [Danio rerio]
EVM0016719.1	--	--	--	--	Uncharacterized protein {ECO:0000313|Ensembl:ENSDARP00000109349} OS=Danio rerio (Zebrafish) PE=4 SV=1	PREDICTED: apoptosis-associated speck-like protein containing a CARD [Danio rerio]
EVM0010493.1	--	--	--	--	Uncharacterized protein {ECO:0000313|Ensembl:ENSXETP00000029908} (Fragment) OS=Xenopus tropicalis (Western clawed frog) PE=4 SV=1	--
EVM0012902.1	--	K00461|1.01737e-127|lgi:LOTGIDRAFT_171808|K00461 arachidonate 5-lipoxygenase [EC:1.13.11.34] | (RefSeq) hypothetical protein	--	--	Uncharacterized protein {ECO:0000313|Ensembl:ENSACAP00000022576} OS=Anolis carolinensis (Green anole) PE=3 SV=1	PREDICTED: arachidonate 15-lipoxygenase B-like [Anolis carolinensis]
EVM0004233.1	Molecular Function: protein C-terminal S-isoprenylcysteine carboxyl O-methyltransferase activity (GO:0004671);; Cellular Component: endoplasmic reticulum membrane (GO:0005789);; Biological Process: C-terminal protein methylation (GO:0006481);; Cellular Component: integral component of membrane (GO:0016021);;	K00587|0|dre:550281|K00587 protein-S-isoprenylcysteine O-methyltransferase [EC:2.1.1.100] | (RefSeq) icmt, im:6895697, zgc:110258; isoprenylcysteine carboxyl methyltransferase	[O]	Posttranslational modification, protein turnover, chaperones	Uncharacterized protein {ECO:0000313|Ensembl:ENSDARP00000022692} OS=Danio rerio (Zebrafish) PE=4 SV=1	protein-S-isoprenylcysteine O-methyltransferase [Danio rerio]
EVM0027005.1	Cellular Component: intracellular (GO:0005622);; Molecular Function: zinc ion binding (GO:0008270);;	--	[O]	Posttranslational modification, protein turnover, chaperones	Uncharacterized protein {ECO:0000313|Ensembl:ENSDARP00000031238} (Fragment) OS=Danio rerio (Zebrafish) PE=4 SV=1	uncharacterized protein LOC563088 [Danio rerio]
EVM0024462.1	--	--	--	--	Uncharacterized protein {ECO:0000313|Ensembl:ENSDARP00000114574} OS=Danio rerio (Zebrafish) PE=4 SV=1	PREDICTED: uncharacterized protein LOC101885949 [Danio rerio]
EVM0027196.1	--	K06053|0|dre:503870|K06053 recombining binding protein suppressor of hairless | (RefSeq) rbpjl, rbpsuhl; recombination signal binding protein for immunoglobulin kappa J region-like	[K]	Transcription	Uncharacterized protein {ECO:0000313|Ensembl:ENSDARP00000128811} (Fragment) OS=Danio rerio (Zebrafish) PE=4 SV=1	PREDICTED: recombining binding protein suppressor of hairless-like protein [Danio rerio]
EVM0019359.1	Molecular Function: binding (GO:0005488);; Molecular Function: oxidoreductase activity (GO:0016491);;	--	[Q]	Secondary metabolites biosynthesis, transport and catabolism	Uncharacterized protein {ECO:0000313|Ensembl:ENSDARP00000007208} OS=Danio rerio (Zebrafish) PE=4 SV=1	PREDICTED: cholesterol 7-alpha-monooxygenase-like [Danio rerio]
EVM0006184.1	Cellular Component: cytosol (GO:0005829);; Biological Process: endocytosis (GO:0006897);; Molecular Function: lipid binding (GO:0008289);; Cellular Component: cell junction (GO:0030054);; Cellular Component: cytoplasmic vesicle membrane (GO:0030659);; Cellular Component: ruffle membrane (GO:0032587);; Cellular Component: neuron projection (GO:0043005);; Cellular Component: synapse (GO:0045202);;	K20123|0|dre:619246|K20123 protein kinase C and casein kinase substrate in neurons protein | (RefSeq) pacsin1b, fe25d06, pacsin1, wu:fe25d06, zgc:114042; protein kinase C and casein kinase substrate in neurons 1b	[TUZ]	--	Pacsin1 protein {ECO:0000313|EMBL:AAI65817.1} OS=Danio rerio (Zebrafish) PE=2 SV=1	protein kinase C and casein kinase substrate in neurons protein 1 [Danio rerio]
EVM0021309.1	Biological Process: regulation of apoptotic process (GO:0042981);; Biological Process: negative regulation of cellular process (GO:0048523);;	--	--	--	Novel protein (Zgc:136272) {ECO:0000313|EMBL:CAE17629.1} OS=Danio rerio (Zebrafish) PE=4 SV=1	uncharacterized protein LOC559705 [Danio rerio]
EVM0024593.1	--	K14767|0|dre:447856|K14767 U3 small nucleolar RNA-associated protein 3 | (RefSeq) utp3, zgc:92127; UTP3, small subunit (SSU) processome component, homolog (S. cerevisiae)	[B]	Chromatin structure and dynamics	Zgc:92127 {ECO:0000313|EMBL:AAH81603.1} OS=Danio rerio (Zebrafish) PE=2 SV=1	something about silencing protein 10 [Danio rerio]
EVM0009632.2	Cellular Component: mitochondrion (GO:0005739);;	--	[S]	Function unknown	Succinate dehydrogenase assembly factor 3, mitochondrial {ECO:0000313|Ensembl:ENSDARP00000052395} OS=Danio rerio (Zebrafish) PE=4 SV=1	RecName: Full=Succinate dehydrogenase assembly factor 3, mitochondrial; Short=SDH assembly factor 3; Short=SDHAF3; Flags: Precursor [Danio rerio]
EVM0002697.1	--	K06565|1.50121e-79|mze:101476613|K06565 lymphocyte-activation gene 3 protein | (RefSeq) lymphocyte activation gene 3 protein-like	[RP]	--	Uncharacterized protein {ECO:0000313|Ensembl:ENSAMXP00000019488} OS=Astyanax mexicanus (Blind cave fish) PE=4 SV=1	PREDICTED: lymphocyte activation gene 3 protein-like [Astyanax mexicanus]
EVM0036164.1	--	--	[T]	Signal transduction mechanisms	Uncharacterized protein {ECO:0000313|EMBL:EMP34588.1} OS=Chelonia mydas (Green sea-turtle) PE=4 SV=1	PREDICTED: probable G-protein coupled receptor 144 [Chrysemys picta bellii]
EVM0023847.1	Cellular Component: nucleosome (GO:0000786);; Molecular Function: DNA binding (GO:0003677);; Cellular Component: nucleus (GO:0005634);; Biological Process: nucleosome assembly (GO:0006334);;	K11275|5.69388e-30|mze:101479123|K11275 histone H1/5 | (RefSeq) protamine-like protein	[B]	Chromatin structure and dynamics	Uncharacterized protein {ECO:0000313|Ensembl:ENSDARP00000072101} OS=Danio rerio (Zebrafish) PE=3 SV=1	Histone H1 [Salmo salar]
EVM0023523.1	--	--	--	--	Uncharacterized protein {ECO:0000313|Ensembl:ENSDARP00000107986} OS=Danio rerio (Zebrafish) PE=4 SV=1	PREDICTED: uncharacterized protein LOC100332010 [Danio rerio]
EVM0019375.1	Molecular Function: transferase activity, transferring glycosyl groups (GO:0016757);;	K00750|0|dre:561803|K00750 glycogenin [EC:2.4.1.186] | (RefSeq) gyg2, dkeyp-86f8.6, zgc:194962; glycogenin 2	[G]	Carbohydrate transport and metabolism	Uncharacterized protein {ECO:0000313|Ensembl:ENSDARP00000041190} OS=Danio rerio (Zebrafish) PE=4 SV=1	glycogenin-2 [Danio rerio]
EVM0023874.1	--	--	--	--	Uncharacterized protein {ECO:0000313|Ensembl:ENSDARP00000099840} OS=Danio rerio (Zebrafish) PE=4 SV=1	PREDICTED: uncharacterized protein KIAA1211-like isoform X3 [Danio rerio]
EVM0001506.1	Molecular Function: kinase activity (GO:0016301);; Biological Process: phosphorylation (GO:0016310);;	K03096|1.55824e-89|dre:30719|K03096 frequently rearranged in advanced T-cell lymphomas 2 | (RefSeq) gbp; glycogen synthase kinase binding protein	--	--	Uncharacterized protein {ECO:0000313|Ensembl:ENSDARP00000058586} OS=Danio rerio (Zebrafish) PE=2 SV=1	glycogen synthase kinase binding protein [Danio rerio]
EVM0003886.1	--	K15307|5.57721e-151|mze:101482217|K15307 G protein pathway suppressor 2 | (RefSeq) gps2; G protein pathway suppressor 2	--	--	Oncorhynchus mykiss genomic scaffold, scaffold_1045 {ECO:0000313|EMBL:CDQ78357.1} OS=Oncorhynchus mykiss (Rainbow trout) PE=4 SV=1	unnamed protein product [Oncorhynchus mykiss]
EVM0018892.1	--	--	--	--	Oncorhynchus mykiss genomic scaffold, scaffold_58195 {ECO:0000313|EMBL:CDR00911.1} (Fragment) OS=Oncorhynchus mykiss (Rainbow trout) PE=4 SV=1	PREDICTED: uncharacterized protein LOC100537439 [Danio rerio]
EVM0032418.1	Molecular Function: ion channel activity (GO:0005216);; Biological Process: ion transport (GO:0006811);; Cellular Component: integral component of membrane (GO:0016021);; Biological Process: transmembrane transport (GO:0055085);;	K04976|0|dre:791196|K04976 transient receptor potential cation channel subfamily M member 1 | (RefSeq) trpm1a, TRPM1b, trpm1, zgc:158632; transient receptor potential cation channel, subfamily M, member 1a	[PT]	--	Transient receptor potential melastatin 1b {ECO:0000313|EMBL:AGS55980.1} OS=Danio rerio (Zebrafish) PE=2 SV=1	transient receptor potential melastatin 1b [Danio rerio]
EVM0020505.1	--	--	--	--	Uncharacterized protein {ECO:0000313|Ensembl:ENSDARP00000098431} OS=Danio rerio (Zebrafish) PE=4 SV=1	PREDICTED: thrombospondin-type laminin G domain and EAR repeat-containing protein [Danio rerio]
EVM0025899.1	Cellular Component: extracellular region (GO:0005576);; Biological Process: acute-phase response (GO:0006953);;	--	--	--	Uncharacterized protein {ECO:0000313|Ensembl:ENSAMXP00000018669} OS=Astyanax mexicanus (Blind cave fish) PE=4 SV=1	protein saal1 [Danio rerio]
EVM0014041.1	--	K11860|0|lcm:102357302|K11860 OTU domain-containing protein 7 [EC:3.4.19.12] | (RefSeq) OTUD7A; OTU deubiquitinase 7A	[T]	Signal transduction mechanisms	Uncharacterized protein {ECO:0000313|Ensembl:ENSXMAP00000003305} (Fragment) OS=Xiphophorus maculatus (Southern platyfish) PE=4 SV=1	PREDICTED: OTU domain-containing protein 7A [Latimeria chalumnae]
EVM0013591.1	--	--	--	--	Uncharacterized protein {ECO:0000313|Ensembl:ENSDARP00000113487} OS=Danio rerio (Zebrafish) PE=4 SV=1	PREDICTED: GTPase IMAP family member 7-like [Danio rerio]
EVM0025137.1	--	K09454|0|dre:561215|K09454 GA-binding protein transcription factor, beta | (RefSeq) gabpb2b, im:7142141, si:dkey-77n11.3, zgc:154003; GA binding protein transcription factor, beta subunit 2b	--	--	Uncharacterized protein {ECO:0000313|Ensembl:ENSDARP00000071000} OS=Danio rerio (Zebrafish) PE=2 SV=1	GA-binding protein subunit beta-2 [Danio rerio]
EVM0013824.2	Cellular Component: histone deacetylase complex (GO:0000118);; Molecular Function: histone deacetylase activity (GO:0004407);; Biological Process: histone deacetylation (GO:0016575);;	K11406|0|dre:557486|K11406 histone deacetylase 4/5 [EC:3.5.1.98] | (RefSeq) hdac5; histone deacetylase 5	[B]	Chromatin structure and dynamics	Histone deacetylase {ECO:0000256|PIRNR:PIRNR037911} OS=Danio rerio (Zebrafish) PE=3 SV=1	PREDICTED: histone deacetylase 5 isoform X1 [Danio rerio]
EVM0005033.1	--	--	[L]	Replication, recombination and repair	Uncharacterized protein {ECO:0000313|Ensembl:ENSLOCP00000017151} (Fragment) OS=Lepisosteus oculatus (Spotted gar) PE=4 SV=1	PREDICTED: ribonuclease H1 [Alligator sinensis]
EVM0029064.1	Cellular Component: collagen trimer (GO:0005581);;	K07296|1.10847e-142|dre:751715|K07296 adiponectin | (RefSeq) adipoqb, acrpl, adipo-b, adipoql, zgc:153584; adiponectin, C1Q and collagen domain containing, b	--	--	Uncharacterized protein {ECO:0000313|Ensembl:ENSDARP00000073360} (Fragment) OS=Danio rerio (Zebrafish) PE=4 SV=2	adiponectin precursor [Danio rerio]
EVM0001903.1	Biological Process: eye development (GO:0001654);; Molecular Function: nucleic acid binding (GO:0003676);; Biological Process: brain development (GO:0007420);; Cellular Component: integral component of membrane (GO:0016021);; Biological Process: central nervous system projection neuron axonogenesis (GO:0021952);; Molecular Function: metal ion binding (GO:0046872);;	--	[TR]	--	Uncharacterized protein {ECO:0000313|Ensembl:ENSDARP00000112486} OS=Danio rerio (Zebrafish) PE=4 SV=1	PREDICTED: protein FAM57B-like isoform X1 [Danio rerio]
EVM0012729.1	Molecular Function: nucleic acid binding (GO:0003676);; Biological Process: protein methylation (GO:0006479);; Molecular Function: protein methyltransferase activity (GO:0008276);;	K02493|0|dre:560620|K02493 release factor glutamine methyltransferase [EC:2.1.1.297] | (RefSeq) hemk1, im:7144966, zgc:174889; HemK methyltransferase family member 1	[R]	General function prediction only	Hemk1 protein {ECO:0000313|EMBL:AAI55790.1} OS=Danio rerio (Zebrafish) PE=2 SV=1	hemK methyltransferase family member 1 [Danio rerio]
EVM0016127.1	--	--	--	--	--	PREDICTED: uncharacterized protein LOC562542 isoform X1 [Danio rerio]
EVM0012691.1	Cellular Component: integral component of membrane (GO:0016021);;	--	--	--	Uncharacterized protein {ECO:0000313|Ensembl:ENSDARP00000089793} OS=Danio rerio (Zebrafish) PE=4 SV=1	uncharacterized protein LOC565274 [Danio rerio]
EVM0011855.1	--	--	--	--	Uncharacterized protein {ECO:0000313|Ensembl:ENSDARP00000009325} OS=Danio rerio (Zebrafish) PE=4 SV=1	PREDICTED: androglobin isoform X2 [Danio rerio]
EVM0029229.1	Molecular Function: calcium:sodium antiporter activity (GO:0005432);; Biological Process: cellular calcium ion homeostasis (GO:0006874);; Biological Process: cell communication (GO:0007154);; Biological Process: regulation of heart contraction (GO:0008016);; Cellular Component: integral component of membrane (GO:0016021);; Biological Process: sodium ion transmembrane transport (GO:0035725);; Biol…	K05849|0|dre:553489|K05849 solute carrier family 8 (sodium/calcium exchanger) | (RefSeq) slc8a1a, ncx1, ncx1h; solute carrier family 8 (sodium/calcium exchanger), member 1a	[PT]	--	Slc8a1a protein {ECO:0000313|EMBL:AAI16516.1} (Fragment) OS=Danio rerio (Zebrafish) PE=2 SV=1	Slc8a1a protein [Danio rerio]
EVM0014769.1	--	K19921|1.54734e-13|myb:102257400|K19921 polycystic kidney disease and receptor for egg jelly-related protein | (RefSeq) PKDREJ; polycystin (PKD) family receptor for egg jelly	--	--	Uncharacterized protein {ECO:0000313|Ensembl:ENSTRUP00000014685} (Fragment) OS=Takifugu rubripes (Japanese pufferfish) PE=4 SV=1	--
EVM0011411.1	Molecular Function: carbonate dehydratase activity (GO:0004089);; Biological Process: one-carbon metabolic process (GO:0006730);; Molecular Function: zinc ion binding (GO:0008270);;	K18246|0|dre:555196|K18246 carbonic anhydrase 4 [EC:4.2.1.1] | (RefSeq) ca4a, zgc:171842; carbonic anhydrase IV a	[R]	General function prediction only	Ca4a protein {ECO:0000313|EMBL:AAI55086.1} OS=Danio rerio (Zebrafish) PE=2 SV=1	carbonic anhydrase IV a precursor [Danio rerio]
EVM0005044.1	--	--	[Z]	Cytoskeleton	Uncharacterized protein {ECO:0000313|Ensembl:ENSDARP00000059880} OS=Danio rerio (Zebrafish) PE=4 SV=1	PREDICTED: pleckstrin homology domain-containing family H member 2 [Danio rerio]
EVM0003136.1	--	--	[K]	Transcription	Uncharacterized protein {ECO:0000313|Ensembl:ENSONIP00000013700} OS=Oreochromis niloticus (Nile tilapia) PE=4 SV=1	PREDICTED: G2/M phase-specific E3 ubiquitin-protein ligase-like [Oreochromis niloticus]
EVM0034955.1	--	--	[C]	Energy production and conversion	Uncharacterized protein {ECO:0000313|Ensembl:ENSDARP00000084699} OS=Danio rerio (Zebrafish) PE=4 SV=1	PREDICTED: glycerol-3-phosphate dehydrogenase, mitochondrial-like isoform X2 [Esox lucius]
EVM0032276.1	Molecular Function: hydrolase activity (GO:0016787);;	K11418|3.24463e-80|dre:431718|K11418 histone deacetylase 11 [EC:3.5.1.98] | (RefSeq) hdac11, zgc:91942; histone deacetylase 11	[B]	Chromatin structure and dynamics	Uncharacterized protein {ECO:0000313|Ensembl:ENSDARP00000054334} OS=Danio rerio (Zebrafish) PE=4 SV=1	histone deacetylase 11 [Danio rerio]
EVM0007905.1	Molecular Function: alpha-galactosidase activity (GO:0004557);; Cellular Component: cytoplasm (GO:0005737);; Molecular Function: alpha-N-acetylgalactosaminidase activity (GO:0008456);; Biological Process: oligosaccharide metabolic process (GO:0009311);; Biological Process: glycoside catabolic process (GO:0016139);; Biological Process: glycosylceramide catabolic process (GO:0046477);;	K01204|3.52453e-29|dre:560778|K01204 alpha-N-acetylgalactosaminidase [EC:3.2.1.49] | (RefSeq) naga, zgc:123333; N-acetylgalactosaminidase, alpha	[G]	Carbohydrate transport and metabolism	Zgc:123333 protein {ECO:0000313|EMBL:AAI39644.1} OS=Danio rerio (Zebrafish) PE=2 SV=1	Zgc:123333 protein [Danio rerio]
EVM0001549.1	--	K10888|0|dre:692125|K10888 fanconi anemia group A protein | (RefSeq) fanca; Fanconi anemia, complementation group A	--	--	Fanconi anemia A {ECO:0000313|EMBL:AAY40839.1} OS=Danio rerio (Zebrafish) PE=2 SV=1	Fanconi anemia group A protein [Danio rerio]
EVM0028529.1	--	K12617|8.96897e-114|dre:556271|K12617 DNA topoisomerase 2-associated protein PAT1 | (RefSeq) si:ch211-103b1.2	--	--	Uncharacterized protein {ECO:0000313|Ensembl:ENSDARP00000110341} OS=Danio rerio (Zebrafish) PE=4 SV=1	PREDICTED: protein PAT1 homolog 2 [Danio rerio]
EVM0023117.1	Molecular Function: DNA-binding transcription factor activity (GO:0003700);; Cellular Component: nucleus (GO:0005634);; Biological Process: regulation of transcription, DNA-templated (GO:0006355);; Molecular Function: sequence-specific DNA binding (GO:0043565);;	--	[K]	Transcription	Uncharacterized protein {ECO:0000313|Ensembl:ENSDARP00000064615} OS=Danio rerio (Zebrafish) PE=4 SV=1	leucine zipper transcription factor [Danio rerio]
EVM0009777.1	--	--	--	--	Uncharacterized protein {ECO:0000313|Ensembl:ENSDARP00000115478} OS=Danio rerio (Zebrafish) PE=4 SV=3	PREDICTED: uncharacterized protein LOC100004921 isoform X2 [Danio rerio]
EVM0011868.3	--	--	--	--	Uncharacterized protein {ECO:0000313|Ensembl:ENSDARP00000111943} OS=Danio rerio (Zebrafish) PE=4 SV=1	PREDICTED: uncharacterized protein LOC100535050 [Danio rerio]
EVM0034863.1	Biological Process: lipid metabolic process (GO:0006629);; Molecular Function: hydrolase activity (GO:0016787);;	K16816|0|dre:436610|K16816 patatin-like phospholipase domain-containing protein 2 [EC:3.1.1.3] | (RefSeq) pnpla3, zgc:92195; patatin-like phospholipase domain containing 3	[U]	Intracellular trafficking, secretion, and vesicular transport	Uncharacterized protein {ECO:0000313|Ensembl:ENSDARP00000064725} OS=Danio rerio (Zebrafish) PE=4 SV=1	patatin-like phospholipase domain-containing protein 2 [Danio rerio]
EVM0000996.2	--	K16475|0|dre:561887|K16475 leucine-rich repeat and coiled-coil domain-containing protein 1 | (RefSeq) lrrcc1, im:7144254, si:ch211-106h4.13; leucine rich repeat and coiled-coil centrosomal protein 1	--	--	Uncharacterized protein {ECO:0000313|Ensembl:ENSDARP00000099746} OS=Danio rerio (Zebrafish) PE=4 SV=1	PREDICTED: leucine-rich repeat and coiled-coil domain-containing protein 1 [Danio rerio]
EVM0023861.1	--	--	[C]	Energy production and conversion	NADH-ubiquinone oxidoreductase chain 4 {ECO:0000256|RuleBase:RU003297, ECO:0000256|SAAS:SAAS00173865} OS=Uraeotyphlus gansi (Gansi caecilian) PE=3 SV=1	NADH dehydrogenase subunit 4 (mitochondrion) [Uraeotyphlus gansi]
EVM0031643.1	--	--	[S]	Function unknown	Ankyrin and armadillo repeat-containing protein {ECO:0000313|EMBL:EMP26250.1} OS=Chelonia mydas (Green sea-turtle) PE=4 SV=1	Ankyrin and armadillo repeat-containing protein [Chelonia mydas]
EVM0030104.1	--	K20028|0|dre:100001188|K20028 palmitoyltransferase ZDHHC2/15/20 [EC:2.3.1.225] | (RefSeq) zdhhc20b, si:dkey-11p10.6; zinc finger, DHHC-type containing 20b	[R]	General function prediction only	Palmitoyltransferase {ECO:0000256|RuleBase:RU079119} OS=Danio rerio (Zebrafish) PE=3 SV=1	PREDICTED: probable palmitoyltransferase ZDHHC20 isoform X2 [Danio rerio]
EVM0002633.1	Molecular Function: magnesium ion binding (GO:0000287);; Molecular Function: phospholipid-translocating ATPase activity (GO:0004012);; Molecular Function: ATP binding (GO:0005524);; Biological Process: cation transport (GO:0006812);; Biological Process: phospholipid transport (GO:0015914);; Cellular Component: integral component of membrane (GO:0016021);; Molecular Function: cation-transporting A…	K14802|0|tru:101075533|K14802 phospholipid-transporting ATPase [EC:3.6.3.1] | (RefSeq) atp8a1; ATPase phospholipid transporting 8A1	[R]	General function prediction only	Uncharacterized protein {ECO:0000313|Ensembl:ENSTNIP00000018812} (Fragment) OS=Tetraodon nigroviridis (Spotted green pufferfish) PE=4 SV=1	PREDICTED: probable phospholipid-transporting ATPase IA isoform X9 [Astyanax mexicanus]
EVM0020826.1	--	K11143|0|lgi:LOTGIDRAFT_110559|K11143 dynein intermediate chain 2, axonemal | (RefSeq) hypothetical protein	[Z]	Cytoskeleton	Uncharacterized protein {ECO:0000313|Ensembl:ENSLOCP00000015832} OS=Lepisosteus oculatus (Spotted gar) PE=4 SV=1	PREDICTED: dynein intermediate chain 2, axonemal [Esox lucius]
EVM0013396.1	--	--	--	--	Gag-pol fusion polyprotein {ECO:0000313|EMBL:AAN15112.1} OS=Takifugu rubripes (Japanese pufferfish) PE=4 SV=1	gag-pol fusion polyprotein [Takifugu rubripes]
EVM0008029.1	Biological Process: iron ion transport (GO:0006826);; Biological Process: cellular iron ion homeostasis (GO:0006879);; Molecular Function: ferric iron binding (GO:0008199);; Molecular Function: oxidoreductase activity (GO:0016491);; Biological Process: oxidation-reduction process (GO:0055114);;	--	[P]	Inorganic ion transport and metabolism	Ferritin {ECO:0000256|RuleBase:RU361145} OS=Pimephales promelas (Fathead minnow) PE=2 SV=1	ferritin heavy chain [Pimephales promelas]
EVM0013139.1	Biological Process: positive regulation of apoptotic process (GO:0043065);;	--	--	--	Uncharacterized protein {ECO:0000313|Ensembl:ENSDARP00000127263} OS=Danio rerio (Zebrafish) PE=4 SV=1	PREDICTED: bmf2 isoform X2 [Danio rerio]
EVM0033641.1	Molecular Function: binding (GO:0005488);;	--	--	--	Putative uncharacterized protein {ECO:0000313|EMBL:AAL49761.1} (Fragment) OS=Deinagkistrodon acutus (Hundred-pace snake) PE=2 SV=1	PREDICTED: uncharacterized protein LOC101733709 [Xenopus (Silurana) tropicalis]
EVM0022240.1	Biological Process: transport (GO:0006810);; Cellular Component: integral component of membrane (GO:0016021);;	--	[T]	Signal transduction mechanisms	Uncharacterized protein {ECO:0000313|Ensembl:ENSDARP00000129655} OS=Danio rerio (Zebrafish) PE=4 SV=1	PREDICTED: sortilin-related receptor isoform X1 [Danio rerio]
EVM0006316.1	Cellular Component: integral component of membrane (GO:0016021);; Biological Process: transmembrane transport (GO:0055085);;	K15379|0|dre:100049157|K15379 solute carrier family 45, member 3 | (RefSeq) slc45a3, zgc:162897; solute carrier family 45, member 3	[G]	Carbohydrate transport and metabolism	Uncharacterized protein {ECO:0000313|Ensembl:ENSDARP00000103000} OS=Danio rerio (Zebrafish) PE=4 SV=1	PREDICTED: solute carrier family 45 member 3 isoform X2 [Danio rerio]
EVM0015776.1	Molecular Function: superoxide dismutase activity (GO:0004784);; Molecular Function: copper ion binding (GO:0005507);; Cellular Component: nucleus (GO:0005634);; Cellular Component: mitochondrion (GO:0005739);; Cellular Component: cytosol (GO:0005829);; Molecular Function: zinc ion binding (GO:0008270);; Biological Process: removal of superoxide radicals (GO:0019430);; Biological Process: oxidati…	K16627|1.23087e-107|dre:504078|K16627 superoxide dismutase, Cu-Zn family [EC:1.15.1.1] | (RefSeq) sod3a, im:7151832, zgc:165473; superoxide dismutase 3, extracellular a	[P]	Inorganic ion transport and metabolism	Superoxide dismutase [Cu-Zn] {ECO:0000256|RuleBase:RU000393} OS=Danio rerio (Zebrafish) PE=3 SV=1	extracellular superoxide dismutase [Cu-Zn] [Danio rerio]
EVM0029310.1	Molecular Function: steroid hormone receptor activity (GO:0003707);; Molecular Function: nuclear receptor activity (GO:0004879);; Cellular Component: nucleus (GO:0005634);; Biological Process: spermatogenesis (GO:0007283);; Molecular Function: zinc ion binding (GO:0008270);; Biological Process: cerebellum development (GO:0021549);; Biological Process: intracellular receptor signaling pathway (GO:…	K08544|0|dre:569321|K08544 testicular receptor 4 | (RefSeq) nr2c2, TR4, gb:dq017625, im:6911408; nuclear receptor subfamily 2, group C, member 2	[T]	Signal transduction mechanisms	Uncharacterized protein {ECO:0000313|Ensembl:ENSDARP00000015215} OS=Danio rerio (Zebrafish) PE=3 SV=1	PREDICTED: nuclear receptor subfamily 2 group C member 2 isoform X1 [Danio rerio]
EVM0002688.1	--	--	--	--	Uncharacterized protein {ECO:0000313|Ensembl:ENSDARP00000125210} OS=Danio rerio (Zebrafish) PE=4 SV=1	PREDICTED: arginine vasopressin-induced protein 1 [Danio rerio]
EVM0026567.1	--	--	[S]	Function unknown	Uncharacterized protein {ECO:0000313|EMBL:KGL72866.1} (Fragment) OS=Tinamus guttatus (White-throated tinamou) PE=4 SV=1	PREDICTED: foot protein 1 variant 1-like [Xenopus (Silurana) tropicalis]
EVM0001063.1	Biological Process: endocytosis (GO:0006897);; Cellular Component: membrane (GO:0016020);;	K20069|7.31379e-158|dre:393695|K20069 adaptin ear-binding coat-associated protein 1/2 | (RefSeq) necap1, zgc:73124; NECAP endocytosis associated 1	[S]	Function unknown	Uncharacterized protein {ECO:0000313|Ensembl:ENSONIP00000008909} OS=Oreochromis niloticus (Nile tilapia) PE=4 SV=1	PREDICTED: adaptin ear-binding coat-associated protein 1 [Stegastes partitus]
EVM0007218.1	Biological Process: regulation of receptor recycling (GO:0001919);; Cellular Component: nucleus (GO:0005634);; Cellular Component: cytosol (GO:0005829);; Biological Process: lysosome organization (GO:0007040);; Biological Process: endosome to lysosome transport (GO:0008333);; Cellular Component: endosome membrane (GO:0010008);; Biological Process: protein transport (GO:0015031);;	K12198|2.50586e-141|dre:393351|K12198 charged multivesicular body protein 5 | (RefSeq) chmp5b, chmp5, zgc:64125; charged multivesicular body protein 5b	[U]	Intracellular trafficking, secretion, and vesicular transport	Uncharacterized protein {ECO:0000313|Ensembl:ENSAMXP00000005958} OS=Astyanax mexicanus (Blind cave fish) PE=4 SV=1	charged multivesicular body protein 5 [Danio rerio]
EVM0005967.1	--	K06237|0|tru:101075270|K06237 collagen, type IV, alpha | (RefSeq) collagen alpha-5(IV) chain-like	[W]	Extracellular structures	Uncharacterized protein {ECO:0000313|Ensembl:ENSDARP00000049848} OS=Danio rerio (Zebrafish) PE=4 SV=1	PREDICTED: collagen alpha-3(IV) chain isoform X1 [Danio rerio]
EVM0018763.1	Molecular Function: nucleic acid binding (GO:0003676);; Molecular Function: metal ion binding (GO:0046872);;	--	[R]	General function prediction only	Zgc:113377 {ECO:0000313|EMBL:AAH96915.1} OS=Danio rerio (Zebrafish) PE=2 SV=1	Zgc:113377 [Danio rerio]
EVM0011119.1	Biological Process: cell wall macromolecule catabolic process (GO:0016998);;	--	--	--	Zgc:153301 {ECO:0000313|EMBL:AAI24312.1} OS=Danio rerio (Zebrafish) PE=2 SV=1	lysM and putative peptidoglycan-binding domain-containing protein 1 [Danio rerio]
EVM0025751.1	Molecular Function: GTPase activity (GO:0003924);; Molecular Function: obsolete signal transducer activity (GO:0004871);; Molecular Function: GTP binding (GO:0005525);; Cellular Component: heterotrimeric G-protein complex (GO:0005834);; Biological Process: obsolete GTP catabolic process (GO:0006184);; Biological Process: adenylate cyclase-modulating G protein-coupled receptor signaling pathway (G…	K04534|7.88371e-76|dre:393760|K04534 guanine nucleotide-binding protein G(o) subunit alpha | (RefSeq) gnao1a, gnao1, wu:fq26h05, zgc:73315; guanine nucleotide binding protein (G protein), alpha activating activity polypeptide O, a	[DT]	--	Uncharacterized protein {ECO:0000313|Ensembl:ENSPFOP00000022690} (Fragment) OS=Poecilia formosa (Amazon molly) PE=4 SV=1	guanine nucleotide-binding protein G(o) subunit alpha [Danio rerio]
EVM0036023.1	Biological Process: RNA methylation (GO:0001510);; Molecular Function: RNA binding (GO:0003723);; Biological Process: RNA processing (GO:0006396);; Molecular Function: RNA methyltransferase activity (GO:0008173);;	K20095|0|dre:792923|K20095 16S rRNA (guanosine(1370)-2'-O)-methyltransferase [EC:2.1.1.-] | (RefSeq) rnmtl1b, hm:zehn2050, rnmtl1-b; RNA methyltransferase like 1b	[J]	Translation, ribosomal structure and biogenesis	rRNA methyltransferase 3B, mitochondrial {ECO:0000313|Ensembl:ENSDARP00000091013} OS=Danio rerio (Zebrafish) PE=4 SV=1	RecName: Full=rRNA methyltransferase 3B, mitochondrial; AltName: Full=RNA methyltransferase-like protein 1B; AltName: Full=rRNA (guanosine-2&apos;-O)-methyltransferase; Flags: Precursor [Danio rerio]
EVM0009145.1	--	--	--	--	Uncharacterized protein {ECO:0000313|Ensembl:ENSDARP00000109989} OS=Danio rerio (Zebrafish) PE=4 SV=1	PREDICTED: NACHT, LRR and PYD domains-containing protein 12-like [Danio rerio]
EVM0002695.1	--	--	--	--	Uncharacterized protein {ECO:0000313|Ensembl:ENSPFOP00000026570} OS=Poecilia formosa (Amazon molly) PE=4 SV=1	PREDICTED: somatostatin receptor type 5-like [Danio rerio]
EVM0001496.2	Cellular Component: integral component of membrane (GO:0016021);; Molecular Function: transferase activity, transferring glycosyl groups (GO:0016757);;	--	--	--	Uncharacterized protein {ECO:0000313|Ensembl:ENSAMXP00000017920} OS=Astyanax mexicanus (Blind cave fish) PE=4 SV=1	PREDICTED: glycosyltransferase 8 domain-containing protein 1 [Astyanax mexicanus]
EVM0026481.1	--	--	[L]	Replication, recombination and repair	Uncharacterized protein {ECO:0000313|Ensembl:ENSGACP00000006425} (Fragment) OS=Gasterosteus aculeatus (Three-spined stickleback) PE=4 SV=1	PREDICTED: putative nuclease HARBI1-like [Oryzias latipes]
EVM0002106.1	Biological Process: blood coagulation (GO:0007596);;	--	--	--	G6F-like protein {ECO:0000313|EMBL:ADM15542.1} OS=Danio rerio (Zebrafish) PE=2 SV=1	g6f-like [Danio rerio]
EVM0001309.1	Molecular Function: nucleotide binding (GO:0000166);; Molecular Function: RNA binding (GO:0003723);; Cellular Component: virion (GO:0019012);; Cellular Component: ribonucleoprotein complex (GO:0030529);;	K13208|0|xma:102230868|K13208 ELAV like protein 2/3/4 | (RefSeq) elavl3; ELAV like RNA binding protein 3	[A]	RNA processing and modification	Uncharacterized protein {ECO:0000313|Ensembl:ENSORLP00000006780} OS=Oryzias latipes (Medaka fish) PE=4 SV=1	PREDICTED: ELAV-like protein 3 isoform X1 [Danio rerio]
EVM0002833.1	Biological Process: G2/M transition of mitotic cell cycle (GO:0000086);; Molecular Function: protein phosphatase inhibitor activity (GO:0004864);; Molecular Function: signaling receptor binding (GO:0005102);; Cellular Component: cytoplasm (GO:0005737);; Biological Process: mitotic cell cycle (GO:0007067);; Molecular Function: protein phosphatase regulator activity (GO:0008601);; Molecular Functio…	--	[TU]	--	cAMP-regulated phosphoprotein 19b {ECO:0000313|EMBL:AAH47838.1} OS=Danio rerio (Zebrafish) PE=2 SV=1	PREDICTED: cAMP-regulated phosphoprotein 19 isoform X1 [Danio rerio]
EVM0013574.1	--	K19721|3.36697e-13|bfo:BRAFLDRAFT_86048|K19721 collagen, type V/XI/XXIV/XXVII, alpha | (RefSeq) hypothetical protein	[W]	Extracellular structures	Uncharacterized protein {ECO:0000313|Ensembl:ENSACAP00000016871} (Fragment) OS=Anolis carolinensis (Green anole) PE=4 SV=1	PREDICTED: gliomedin [Pelecanus crispus]
EVM0014941.1	--	--	--	--	InfB {ECO:0000313|EMBL:ETE57916.1} (Fragment) OS=Ophiophagus hannah (King cobra) PE=4 SV=1	PREDICTED: uncharacterized protein LOC104934881 [Larimichthys crocea]
EVM0010902.1	Molecular Function: ATP binding (GO:0005524);;	--	--	--	Uncharacterized protein {ECO:0000313|Ensembl:ENSDARP00000123539} OS=Danio rerio (Zebrafish) PE=4 SV=1	PREDICTED: protein NLRC3-like [Danio rerio]
EVM0010469.1	--	K16611|0|mze:101481298|K16611 protein HOOK2 | (RefSeq) hook2; hook microtubule tethering protein 2	--	--	Protein Hook 2 {ECO:0000313|EMBL:AHH42236.1} OS=Ictalurus punctatus (Channel catfish) PE=2 SV=1	PREDICTED: protein Hook homolog 2-like isoform X1 [Stegastes partitus]
EVM0002579.1	Molecular Function: ligase activity (GO:0016874);;	K05633|0|dre:103909792|K05633 atrophin-1 interacting protein 5 (WW domain containing E3 ubiquitin protein ligase 1) [EC:2.3.2.26] | (RefSeq) NEDD4-like E3 ubiquitin-protein ligase WWP1	[O]	Posttranslational modification, protein turnover, chaperones	E3 ubiquitin-protein ligase {ECO:0000256|PIRNR:PIRNR001569} OS=Takifugu rubripes (Japanese pufferfish) PE=4 SV=1	PREDICTED: NEDD4-like E3 ubiquitin-protein ligase WWP1 isoform X1 [Poecilia formosa]
EVM0011901.1	--	--	--	--	Uncharacterized protein {ECO:0000313|Ensembl:ENSDARP00000016661} OS=Danio rerio (Zebrafish) PE=4 SV=1	glutathione S-transferase C-terminal domain-containing protein [Danio rerio]
EVM0029839.1	--	--	--	--	Uncharacterized protein {ECO:0000313|Ensembl:ENSDARP00000125468} OS=Danio rerio (Zebrafish) PE=4 SV=1	PREDICTED: T-cell surface glycoprotein CD8 beta chain-like [Danio rerio]
EVM0036237.2	Molecular Function: steroid hormone receptor activity (GO:0003707);; Molecular Function: nuclear receptor activity (GO:0004879);; Cellular Component: nucleus (GO:0005634);; Biological Process: regulation of transcription by RNA polymerase II (GO:0006357);; Molecular Function: zinc ion binding (GO:0008270);; Biological Process: intracellular receptor signaling pathway (GO:0030522);; Biological Pro…	K08543|0|dre:553649|K08543 testicular receptor 2 | (RefSeq) nr2c1, TR2, si:dkey-183c16.2, zgc:110672; nuclear receptor subfamily 2, group C, member 1	[T]	Signal transduction mechanisms	Uncharacterized protein {ECO:0000313|Ensembl:ENSDARP00000109984} OS=Danio rerio (Zebrafish) PE=3 SV=1	PREDICTED: nuclear receptor subfamily 2 group C member 1 isoform X1 [Danio rerio]
EVM0011100.2	Biological Process: protein homooligomerization (GO:0051260);;	--	[R]	General function prediction only	Uncharacterized protein {ECO:0000313|Ensembl:ENSDARP00000080599} OS=Danio rerio (Zebrafish) PE=4 SV=1	PREDICTED: BTB/POZ domain-containing protein KCTD3 [Danio rerio]
EVM0022997.1	Molecular Function: translation elongation factor activity (GO:0003746);; Molecular Function: ubiquitin-protein transferase activity (GO:0004842);; Biological Process: translational elongation (GO:0006414);; Biological Process: ubiquitin-dependent protein catabolic process (GO:0006511);; Biological Process: protein ubiquitination (GO:0016567);;	K03872|2.24305e-78|xtr:549174|K03872 transcription elongation factor B, polypeptide 1 | (RefSeq) eloc, tceb1; elongin C	[K]	Transcription	Uncharacterized protein {ECO:0000313|Ensembl:ENSMGAP00000012085} OS=Meleagris gallopavo (Common turkey) PE=4 SV=1	PREDICTED: transcription elongation factor B polypeptide 1-like [Oreochromis niloticus]
EVM0013036.1	--	K12474|8.75815e-10|dre:791153|K12474 low density lipoprotein receptor adapter protein 1 | (RefSeq) ldlrap1b, zgc:158745; low density lipoprotein receptor adaptor protein 1b	[R]	General function prediction only	Low density lipoprotein receptor adaptor protein 1b {ECO:0000313|EMBL:AAI29426.1} OS=Danio rerio (Zebrafish) PE=2 SV=1	low density lipoprotein receptor adapter protein 1 [Danio rerio]
EVM0010590.1	--	--	--	--	Uncharacterized protein {ECO:0000313|Ensembl:ENSAMXP00000019690} OS=Astyanax mexicanus (Blind cave fish) PE=4 SV=1	PREDICTED: piezo-type mechanosensitive ion channel component 2-like [Lepisosteus oculatus]
EVM0017306.1	--	K11863|2.36719e-81|crg:105327996|K11863 Ataxin-3 [EC:3.4.22.-] | (RefSeq) Ataxin-3; ataxin-3-like	[R]	General function prediction only	Uncharacterized protein {ECO:0000313|Ensembl:ENSORLP00000020060} OS=Oryzias latipes (Medaka fish) PE=4 SV=1	ataxin-3 [Danio rerio]
EVM0019692.1	--	--	--	--	Class I TLAI alpha-1 {ECO:0000313|EMBL:AAA49212.1} (Fragment) OS=Cyprinus carpio (Common carp) PE=4 SV=1	MHC TLAI alpha-1 gene, partial [Cyprinus carpio]
EVM0019066.1	Molecular Function: protein tyrosine phosphatase activity (GO:0004725);; Molecular Function: protein tyrosine/serine/threonine phosphatase activity (GO:0008138);; Biological Process: peptidyl-tyrosine dephosphorylation (GO:0035335);;	K14165|2.73586e-130|dre:550417|K14165 atypical dual specificity phosphatase [EC:3.1.3.16 3.1.3.48] | (RefSeq) dusp11, wu:fa05e01, wu:fc09a06, wu:fk47e10, zgc:112166; dual specificity phosphatase 11 (RNA/RNP complex 1-interacting)	[A]	RNA processing and modification	Uncharacterized protein {ECO:0000313|Ensembl:ENSDARP00000119897} OS=Danio rerio (Zebrafish) PE=4 SV=1	PREDICTED: RNA/RNP complex-1-interacting phosphatase isoform X1 [Danio rerio]
EVM0028211.1	--	--	--	--	Uncharacterized protein {ECO:0000313|Ensembl:ENSDARP00000099651} (Fragment) OS=Danio rerio (Zebrafish) PE=4 SV=1	PREDICTED: piggyBac transposable element-derived protein 3-like [Maylandia zebra]
EVM0027368.1	Molecular Function: calcium ion binding (GO:0005509);; Cellular Component: plasma membrane (GO:0005886);; Biological Process: homophilic cell adhesion via plasma membrane adhesion molecules (GO:0007156);; Cellular Component: integral component of membrane (GO:0016021);;	--	[S]	Function unknown	Uncharacterized protein {ECO:0000313|Ensembl:ENSDARP00000098434} OS=Danio rerio (Zebrafish) PE=4 SV=1	protocadherin gamma cluster 1 member precursor [Danio rerio]
EVM0020781.1	--	--	[T]	Signal transduction mechanisms	Uncharacterized protein {ECO:0000313|Ensembl:ENSDARP00000126893} OS=Danio rerio (Zebrafish) PE=4 SV=1	PREDICTED: EGF-like module-containing mucin-like hormone receptor-like 1 isoform X2 [Danio rerio]
EVM0015530.1	Biological Process: neural tube formation (GO:0001841);; Molecular Function: nucleic acid binding (GO:0003676);; Biological Process: regulation of smoothened signaling pathway (GO:0008589);; Biological Process: dorsal/ventral pattern formation (GO:0009953);; Biological Process: neural crest cell development (GO:0014032);; Biological Process: diencephalon development (GO:0021536);; Biological Proc…	K06235|0|dre:58077|K06235 zinc finger protein ZIC 2 | (RefSeq) zic2a, cb851, fb26a03, wu:fb26a03, zic2, zic2.1; zic family member 2 (odd-paired homolog, Drosophila), a	[R]	General function prediction only	Zinc finger cerebellum 2 protein {ECO:0000313|EMBL:AAF73190.1} OS=Danio rerio (Zebrafish) PE=2 SV=1	zinc finger protein ZIC 2 [Danio rerio]
EVM0031719.1	Cellular Component: intracellular (GO:0005622);; Molecular Function: zinc ion binding (GO:0008270);;	--	[O]	Posttranslational modification, protein turnover, chaperones	Uncharacterized protein {ECO:0000313|Ensembl:ENSDARP00000089011} OS=Danio rerio (Zebrafish) PE=2 SV=1	PREDICTED: tripartite motif-containing protein 16 isoform X1 [Danio rerio]
EVM0034022.1	Biological Process: metabolic process (GO:0008152);; Molecular Function: transferase activity, transferring hexosyl groups (GO:0016758);;	--	[GC]	--	Uncharacterized protein {ECO:0000313|Ensembl:ENSDARP00000111605} OS=Danio rerio (Zebrafish) PE=3 SV=1	UDP glucuronosyltransferase 5 family, polypeptide F1 precursor [Danio rerio]
EVM0028319.1	--	K01242|6.37934e-42|dre:101886891|K01242 ADP-ribosyl cyclase 1 [EC:3.2.2.6 2.4.99.20] | (RefSeq) ADP-ribosyl cyclase/cyclic ADP-ribose hydrolase 1-like	--	--	Uncharacterized protein {ECO:0000313|Ensembl:ENSDARP00000109430} OS=Danio rerio (Zebrafish) PE=4 SV=1	PREDICTED: ADP-ribosyl cyclase/cyclic ADP-ribose hydrolase 1-like [Danio rerio]
EVM0024286.1	Cellular Component: endoplasmic reticulum membrane (GO:0005789);; Biological Process: cholesterol biosynthetic process (GO:0006695);; Cellular Component: integral component of membrane (GO:0016021);; Molecular Function: 7-dehydrocholesterol reductase activity (GO:0047598);; Biological Process: oxidation-reduction process (GO:0055114);;	K00213|0|dre:378446|K00213 7-dehydrocholesterol reductase [EC:1.3.1.21] | (RefSeq) dhcr7; 7-dehydrocholesterol reductase	[IT]	--	7-dehydrocholesterol reductase {ECO:0000313|Ensembl:ENSDARP00000027840} OS=Danio rerio (Zebrafish) PE=4 SV=1	7-dehydrocholesterol reductase [Danio rerio]
EVM0000368.1	Molecular Function: structural molecule activity (GO:0005198);; Cellular Component: plasma membrane (GO:0005886);; Cellular Component: bicellular tight junction (GO:0005923);; Cellular Component: integral component of membrane (GO:0016021);;	K06087|2.40741e-144|dre:100333863|K06087 claudin | (RefSeq) claudin-3-like	--	--	Claudin {ECO:0000256|RuleBase:RU060637} OS=Astyanax mexicanus (Blind cave fish) PE=3 SV=1	PREDICTED: claudin-3-like [Danio rerio]
EVM0019698.1	--	--	--	--	Uncharacterized protein {ECO:0000313|Ensembl:ENSDARP00000094458} OS=Danio rerio (Zebrafish) PE=4 SV=1	PREDICTED: low-density lipoprotein receptor class A domain-containing protein 4 isoform X2 [Danio rerio]
EVM0023991.1	Molecular Function: GTPase activator activity (GO:0005096);; Molecular Function: phospholipid binding (GO:0005543);; Cellular Component: intracellular (GO:0005622);; Biological Process: signal transduction (GO:0007165);; Biological Process: positive regulation of GTPase activity (GO:0043547);;	K20642|3.19719e-41|shr:100915709|K20642 Rho GTPase-activating protein 22/24/25 | (RefSeq) ARHGAP22; Rho GTPase activating protein 22	[T]	Signal transduction mechanisms	Rho GTPase-activating protein 24 {ECO:0000313|EMBL:EMP29328.1} OS=Chelonia mydas (Green sea-turtle) PE=4 SV=1	Rho GTPase-activating protein 24 [Chelonia mydas]
EVM0013938.1	--	--	[E]	Amino acid transport and metabolism	Uncharacterized protein {ECO:0000313|Ensembl:ENSTNIP00000011856} (Fragment) OS=Tetraodon nigroviridis (Spotted green pufferfish) PE=4 SV=1	PREDICTED: cationic amino acid transporter 2-like [Notothenia coriiceps]
EVM0019532.1	Molecular Function: growth factor activity (GO:0008083);; Biological Process: fin regeneration (GO:0031101);; Biological Process: embryonic viscerocranium morphogenesis (GO:0048703);; Biological Process: anatomical structure homeostasis (GO:0060249);;	K04358|2.04063e-150|dre:564770|K04358 fibroblast growth factor | (RefSeq) fgf20b; fibroblast growth factor 20b	[T]	Signal transduction mechanisms	Fibroblast growth factor {ECO:0000256|RuleBase:RU049442} OS=Danio rerio (Zebrafish) PE=2 SV=1	fibroblast growth factor 20b [Danio rerio]
EVM0006711.1	--	--	[L]	Replication, recombination and repair	Uncharacterized protein {ECO:0000313|Ensembl:ENSDARP00000113967} (Fragment) OS=Danio rerio (Zebrafish) PE=4 SV=1	PREDICTED: zinc finger BED domain-containing protein 1-like [Danio rerio]
EVM0030502.1	Molecular Function: metal ion binding (GO:0046872);;	--	[O]	Posttranslational modification, protein turnover, chaperones	Zgc:154038 {ECO:0000313|EMBL:AAI24520.1} OS=Danio rerio (Zebrafish) PE=2 SV=1	PREDICTED: nuclear factor 7, ovary isoform X1 [Danio rerio]
EVM0014908.1	--	K10728|0|dre:407679|K10728 topoisomerase (DNA) II binding protein 1 | (RefSeq) topbp1; topoisomerase (DNA) II binding protein 1	[L]	Replication, recombination and repair	Uncharacterized protein {ECO:0000313|Ensembl:ENSDARP00000116677} OS=Danio rerio (Zebrafish) PE=4 SV=1	PREDICTED: DNA topoisomerase 2-binding protein 1 isoform X1 [Danio rerio]
EVM0007653.1	--	--	[T]	Signal transduction mechanisms	Uncharacterized protein {ECO:0000313|Ensembl:ENSDARP00000103363} (Fragment) OS=Danio rerio (Zebrafish) PE=4 SV=1	PREDICTED: rho guanine nucleotide exchange factor 5-like [Astyanax mexicanus]
EVM0022142.1	Biological Process: eye photoreceptor cell development (GO:0042462);; Biological Process: inner ear receptor cell development (GO:0060119);;	--	[S]	Function unknown	Uncharacterized protein {ECO:0000313|Ensembl:ENSDARP00000103199} OS=Danio rerio (Zebrafish) PE=4 SV=1	PREDICTED: PDZ domain-containing protein 7 isoform X1 [Danio rerio]
EVM0012322.2	--	--	--	--	Uncharacterized protein {ECO:0000313|Ensembl:ENSDARP00000111658} OS=Danio rerio (Zebrafish) PE=4 SV=1	PREDICTED: protein LYRIC isoform X1 [Danio rerio]
EVM0022723.1	--	K05147|0|dre:100333821|K05147 tumor necrosis factor receptor superfamily member 11A | (RefSeq) tnfrsf11a; tumor necrosis factor receptor superfamily, member 11a, NFKB activator	--	--	Tumor necrosis factor receptor superfamily member 11A {ECO:0000313|EMBL:BAG71477.1} (Fragment) OS=Carassius auratus (Goldfish) PE=2 SV=1	tumor necrosis factor receptor superfamily member 11A [Carassius auratus]
EVM0012209.1	--	K14958|0|dre:100150814|K14958 kinase suppressor of Ras 1 | (RefSeq) ksr1a, si:dkey-174l22.2; kinase suppressor of ras 1a	[T]	Signal transduction mechanisms	Uncharacterized protein {ECO:0000313|Ensembl:ENSDARP00000117861} (Fragment) OS=Danio rerio (Zebrafish) PE=4 SV=2	PREDICTED: kinase suppressor of Ras 1 isoform X1 [Danio rerio]
EVM0018004.1	Molecular Function: actin binding (GO:0003779);; Biological Process: actin cytoskeleton organization (GO:0030036);; Cellular Component: cell junction (GO:0030054);;	--	--	--	Xin actin-binding repeat-containing protein 1 {ECO:0000313|Ensembl:ENSDARP00000123837} OS=Danio rerio (Zebrafish) PE=4 SV=1	xin actin-binding repeat-containing protein 1 [Danio rerio]
EVM0022732.1	Molecular Function: nucleotide binding (GO:0000166);; Molecular Function: nucleic acid binding (GO:0003676);; Cellular Component: virion (GO:0019012);; Cellular Component: ribonucleoprotein complex (GO:0030529);;	--	[R]	General function prediction only	Uncharacterized protein {ECO:0000313|Ensembl:ENSDARP00000118394} OS=Danio rerio (Zebrafish) PE=4 SV=1	heterogeneous nuclear ribonucleoprotein C [Danio rerio]
EVM0005330.1	--	K06837|0|mze:101470628|K06837 disintegrin and metalloproteinase domain-containing protein 23 [EC:3.4.24.-] | (RefSeq) adam23; ADAM metallopeptidase domain 23	[O]	Posttranslational modification, protein turnover, chaperones	Uncharacterized protein {ECO:0000313|Ensembl:ENSDARP00000098297} (Fragment) OS=Danio rerio (Zebrafish) PE=4 SV=1	PREDICTED: disintegrin and metalloproteinase domain-containing protein 23 isoform X2 [Notothenia coriiceps]
EVM0004967.1	Molecular Function: ATP binding (GO:0005524);;	--	--	--	Uncharacterized protein {ECO:0000313|Ensembl:ENSDARP00000116247} OS=Danio rerio (Zebrafish) PE=4 SV=3	PREDICTED: protein NLRC3-like isoform X1 [Danio rerio]
EVM0036391.1	--	--	--	--	--	PREDICTED: uncharacterized protein LOC101884409 [Danio rerio]
EVM0034708.1	--	K01183|1.10623e-73|crg:105345920|K01183 chitinase [EC:3.2.1.14] | (RefSeq) mucin-2-like	[G]	Carbohydrate transport and metabolism	Uncharacterized protein {ECO:0000313|Ensembl:ENSPSIP00000011784} OS=Pelodiscus sinensis (Chinese softshell turtle) PE=3 SV=1	PREDICTED: acidic mammalian chitinase-like isoform X1 [Pelodiscus sinensis]
EVM0007879.1	--	--	[CR]	--	Oncorhynchus mykiss genomic scaffold, scaffold_316 {ECO:0000313|EMBL:CDQ67453.1} OS=Oncorhynchus mykiss (Rainbow trout) PE=4 SV=1	unnamed protein product [Oncorhynchus mykiss]
EVM0033340.1	Molecular Function: signaling receptor binding (GO:0005102);; Cellular Component: fibrinogen complex (GO:0005577);; Biological Process: signal transduction (GO:0007165);; Biological Process: platelet activation (GO:0030168);; Molecular Function: protein binding, bridging (GO:0030674);; Biological Process: protein polymerization (GO:0051258);;	K03903|0|dre:378986|K03903 fibrinogen alpha chain | (RefSeq) fga, sb:cb892, wu:fa55c12, wu:fb20e08, wu:fb59b03, wu:fi39d04, zgc:92117; fibrinogen alpha chain	[R]	General function prediction only	Fibrinogen alpha chain {ECO:0000313|EMBL:AAH75895.1} OS=Danio rerio (Zebrafish) PE=2 SV=1	Fibrinogen alpha chain [Danio rerio]
EVM0006325.3	--	--	[O]	Posttranslational modification, protein turnover, chaperones	Uncharacterized protein {ECO:0000313|Ensembl:ENSDARP00000128862} OS=Danio rerio (Zebrafish) PE=4 SV=1	PREDICTED: sentrin-specific protease 6 isoform X1 [Danio rerio]
EVM0031477.1	--	--	--	--	Uncharacterized protein {ECO:0000313|Ensembl:ENSDARP00000015884} OS=Danio rerio (Zebrafish) PE=4 SV=1	BRI3-binding protein precursor [Danio rerio]
EVM0032279.1	--	K14379|1.24819e-07|loa:LOAG_02585|K14379 tartrate-resistant acid phosphatase type 5 [EC:3.1.3.2] | (RefSeq) hypothetical protein	[O]	Posttranslational modification, protein turnover, chaperones	Acp5b {ECO:0000313|EMBL:AEG20935.1} (Fragment) OS=Danio rerio (Zebrafish) PE=2 SV=1	acp5b [Danio rerio]
EVM0005867.1	--	K13288|3.0228e-38|dre:393717|K13288 oligoribonuclease [EC:3.1.-.-] | (RefSeq) smfn, zgc:73191; small fragment nuclease	[A]	RNA processing and modification	Uncharacterized protein {ECO:0000313|Ensembl:ENSDARP00000009619} OS=Danio rerio (Zebrafish) PE=3 SV=1	PREDICTED: oligoribonuclease, mitochondrial-like [Haplochromis burtoni]
EVM0031702.1	--	--	--	--	Uncharacterized protein {ECO:0000313|Ensembl:ENSDARP00000118431} (Fragment) OS=Danio rerio (Zebrafish) PE=4 SV=1	PREDICTED: interferon-induced very large GTPase 1 [Danio rerio]
EVM0015725.1	--	--	[R]	General function prediction only	Uncharacterized protein {ECO:0000313|Ensembl:ENSDARP00000122610} OS=Danio rerio (Zebrafish) PE=4 SV=3	PREDICTED: WD repeat-containing protein 20 [Danio rerio]
EVM0029740.1	--	--	[I]	Lipid transport and metabolism	Uncharacterized protein {ECO:0000313|Ensembl:ENSTRUP00000026885} (Fragment) OS=Takifugu rubripes (Japanese pufferfish) PE=4 SV=1	PREDICTED: acyl-CoA synthetase family member 2, mitochondrial-like, partial [Buceros rhinoceros silvestris]
EVM0012527.1	Molecular Function: DNA-binding transcription factor activity (GO:0003700);; Cellular Component: nucleus (GO:0005634);; Biological Process: regulation of transcription, DNA-templated (GO:0006355);; Biological Process: cell differentiation (GO:0030154);; Molecular Function: sequence-specific DNA binding (GO:0043565);; Biological Process: developmental process (GO:0044767);; Biological Process: sys…	--	[K]	Transcription	Uncharacterized protein {ECO:0000313|Ensembl:ENSDARP00000114928} OS=Danio rerio (Zebrafish) PE=4 SV=1	PREDICTED: iroquois homeobox 4b isoform X1 [Danio rerio]
EVM0009700.1	--	--	--	--	Uncharacterized protein {ECO:0000313|Ensembl:ENSDARP00000051530} OS=Danio rerio (Zebrafish) PE=4 SV=1	PREDICTED: IQ domain-containing protein D [Danio rerio]
EVM0022865.1	--	--	[A]	RNA processing and modification	Uncharacterized protein {ECO:0000313|Ensembl:ENSDARP00000102873} OS=Danio rerio (Zebrafish) PE=4 SV=1	PREDICTED: uncharacterized protein LOC100149425 isoform X2 [Danio rerio]
EVM0019114.1	Molecular Function: actin binding (GO:0003779);; Molecular Function: ATP binding (GO:0005524);; Cellular Component: nuclear outer membrane (GO:0005640);; Cellular Component: Golgi apparatus (GO:0005794);; Molecular Function: nucleoside-triphosphatase activity (GO:0017111);; Cellular Component: lamellipodium (GO:0030027);; Cellular Component: filopodium (GO:0030175);; Biological Process: pancreas …	--	--	--	Uncharacterized protein {ECO:0000313|Ensembl:ENSDARP00000098329} OS=Danio rerio (Zebrafish) PE=4 SV=1	PREDICTED: neuron navigator 3 isoform X11 [Danio rerio]
EVM0010708.1	--	--	[U]	Intracellular trafficking, secretion, and vesicular transport	Uncharacterized protein {ECO:0000313|Ensembl:ENSDARP00000109454} OS=Danio rerio (Zebrafish) PE=2 SV=1	fasciculation and elongation protein zeta-1 [Danio rerio]
EVM0027673.1	Cellular Component: integral component of membrane (GO:0016021);;	--	--	--	Reprimo-like protein {ECO:0000313|Ensembl:ENSDARP00000073775} OS=Danio rerio (Zebrafish) PE=4 SV=1	reprimo-like protein [Danio rerio]
EVM0000198.2	--	--	[O]	Posttranslational modification, protein turnover, chaperones	HLA-B-associated transcript 3 {ECO:0000313|EMBL:AAH52476.1} OS=Danio rerio (Zebrafish) PE=2 SV=1	large proline-rich protein BAG6 [Danio rerio]
EVM0001041.1	--	K06856|1.69443e-36|ola:105354607|K06856 immunoglobulin heavy chain | (RefSeq) uncharacterized LOC105354607	--	--	Uncharacterized protein {ECO:0000313|Ensembl:ENSDARP00000125647} OS=Danio rerio (Zebrafish) PE=4 SV=1	PREDICTED: Ig heavy chain V region 914 [Danio rerio]
EVM0035612.1	Cellular Component: integral component of membrane (GO:0016021);;	K08360|3.99888e-166|dre:568765|K08360 cytochrome b-561 [EC:1.16.5.1] | (RefSeq) cyb561, zgc:193680, zgc:193701; cytochrome b561	[C]	Energy production and conversion	Uncharacterized protein {ECO:0000313|Ensembl:ENSDARP00000055658} OS=Danio rerio (Zebrafish) PE=2 SV=1	cytochrome b561 [Danio rerio]
EVM0010356.1	--	--	[O]	Posttranslational modification, protein turnover, chaperones	Heat shock 70 kDa protein 12A {ECO:0000313|EMBL:ETE70820.1} (Fragment) OS=Ophiophagus hannah (King cobra) PE=4 SV=1	PREDICTED: LOW QUALITY PROTEIN: heat shock 70 kDa protein 12A-like [Chaetura pelagica]
EVM0034131.1	--	--	[T]	Signal transduction mechanisms	Uncharacterized protein {ECO:0000313|Ensembl:ENSDARP00000115911} (Fragment) OS=Danio rerio (Zebrafish) PE=3 SV=1	PREDICTED: piggyBac transposable element-derived protein 3-like [Oreochromis niloticus]
EVM0009419.1	Molecular Function: oxidoreductase activity (GO:0016491);; Biological Process: oxidation-reduction process (GO:0055114);;	K12259|0|dre:564675|K12259 spermine oxidase [EC:1.5.3.16 1.5.3.-] | (RefSeq) paox1, si:dkey-7o6.3; polyamine oxidase (exo-N4-amino) 1	[H]	Coenzyme transport and metabolism	Uncharacterized protein {ECO:0000313|Ensembl:ENSDARP00000113745} OS=Danio rerio (Zebrafish) PE=4 SV=1	uncharacterized protein LOC564675 [Danio rerio]
EVM0019834.1	Cellular Component: cytoplasm (GO:0005737);; Biological Process: N-acetylneuraminate metabolic process (GO:0006054);; Biological Process: transport (GO:0006810);; Molecular Function: hydrolase activity (GO:0016787);; Biological Process: electron transport chain (GO:0022900);; Molecular Function: CMP-N-acetylneuraminate monooxygenase activity (GO:0030338);; Biological Process: CMP-N-acetylneuramin…	K08080|0|dre:431739|K08080 CMP-N-acetylneuraminate monooxygenase [EC:1.14.18.2] | (RefSeq) cmah, zgc:92407; cytidine monophospho-N-acetylneuraminic acid hydroxylase	--	--	Uncharacterized protein {ECO:0000313|Ensembl:ENSGACP00000025757} OS=Gasterosteus aculeatus (Three-spined stickleback) PE=4 SV=1	PREDICTED: cytidine monophosphate-N-acetylneuraminic acid hydroxylase isoform X1 [Danio rerio]
EVM0025351.1	--	--	--	--	Oncorhynchus mykiss genomic scaffold, scaffold_61 {ECO:0000313|EMBL:CDQ59423.1} OS=Oncorhynchus mykiss (Rainbow trout) PE=4 SV=1	PREDICTED: breast carcinoma-amplified sequence 1 isoform X5 [Danio rerio]
EVM0006933.1	Biological Process: angiogenesis (GO:0001525);; Molecular Function: phosphoprotein phosphatase activity (GO:0004721);; Cellular Component: nucleus (GO:0005634);; Cellular Component: cytoplasm (GO:0005737);; Cellular Component: microtubule organizing center (GO:0005815);; Cellular Component: plasma membrane (GO:0005886);; Biological Process: brain development (GO:0007420);; Biological Process: reg…	K15423|0|dre:562705|K15423 serine/threonine-protein phosphatase 4 catalytic subunit [EC:3.1.3.16] | (RefSeq) ppp4cb, PP4C-B, zgc:172126; protein phosphatase 4, catalytic subunit b	[GT]	--	Serine/threonine-protein phosphatase {ECO:0000256|RuleBase:RU004273} OS=Astyanax mexicanus (Blind cave fish) PE=3 SV=1	serine/threonine-protein phosphatase 4 catalytic subunit B [Danio rerio]
EVM0020784.1	--	--	[O]	Posttranslational modification, protein turnover, chaperones	Uncharacterized protein {ECO:0000313|Ensembl:ENSTRUP00000015229} (Fragment) OS=Takifugu rubripes (Japanese pufferfish) PE=4 SV=1	PREDICTED: inactive dipeptidyl peptidase 10 [Esox lucius]
EVM0001066.1	Biological Process: toll-like receptor signaling pathway (GO:0002224);;	K05398|0|mze:101475856|K05398 toll-like receptor 1 | (RefSeq) toll-like receptor 1	[T]	Signal transduction mechanisms	Toll-like receptor {ECO:0000256|PIRNR:PIRNR037595} OS=Ictalurus punctatus (Channel catfish) PE=3 SV=1	TLR25 [Ictalurus punctatus]
EVM0016212.1	Molecular Function: cytochrome-c oxidase activity (GO:0004129);; Cellular Component: mitochondrial respiratory chain complex IV (GO:0005751);; Biological Process: proton transmembrane transport (GO:0015992);; Biological Process: ion transmembrane transport (GO:0034220);; Biological Process: oxidation-reduction process (GO:0055114);;	K02266|1.91083e-60|dre:447942|K02266 cytochrome c oxidase subunit 6a | (RefSeq) cox6a2, zgc:103594; cytochrome c oxidase subunit VIa polypeptide 2	[C]	Energy production and conversion	Cytochrome c oxidase subunit 6A, mitochondrial {ECO:0000256|RuleBase:RU004397} OS=Danio rerio (Zebrafish) PE=2 SV=1	RecName: Full=Cytochrome c oxidase subunit 6A, mitochondrial; AltName: Full=Cytochrome c oxidase polypeptide VIa; Flags: Precursor [Cyprinus carpio]
EVM0019461.1	Cellular Component: phosphatidylinositol 3-kinase complex (GO:0005942);; Biological Process: signal transduction (GO:0007165);; Molecular Function: phosphatidylinositol 3-kinase regulator activity (GO:0035014);; Biological Process: regulation of phosphatidylinositol 3-kinase activity (GO:0043551);;	K02649|0|dre:557176|K02649 phosphoinositide-3-kinase regulatory subunit alpha/beta/delta | (RefSeq) pik3r1, wu:fb65b05; phosphoinositide-3-kinase, regulatory subunit 1 (alpha)	[T]	Signal transduction mechanisms	Uncharacterized protein {ECO:0000313|Ensembl:ENSDARP00000056212} OS=Danio rerio (Zebrafish) PE=4 SV=1	phosphatidylinositol 3-kinase regulatory subunit alpha [Danio rerio]
EVM0017444.1	Molecular Function: zinc ion binding (GO:0008270);;	--	[O]	Posttranslational modification, protein turnover, chaperones	Zgc:175214 protein {ECO:0000313|EMBL:AAI59259.1} OS=Danio rerio (Zebrafish) PE=2 SV=1	ring finger protein 122-like [Danio rerio]
EVM0030837.1	Cellular Component: Golgi membrane (GO:0000139);; Molecular Function: calcium ion binding (GO:0005509);; Cellular Component: plasma membrane (GO:0005886);; Cellular Component: postsynaptic density (GO:0014069);; Molecular Function: calcium-dependent protein binding (GO:0048306);;	--	[T]	Signal transduction mechanisms	Uncharacterized protein {ECO:0000313|Ensembl:ENSDARP00000106456} OS=Danio rerio (Zebrafish) PE=4 SV=1	PREDICTED: calcium-binding protein 1-like [Astyanax mexicanus]
EVM0029763.1	Cellular Component: nucleus (GO:0005634);; Biological Process: DNA replication (GO:0006260);; Biological Process: DNA repair (GO:0006281);; Biological Process: regulation of transcription, DNA-templated (GO:0006355);; Biological Process: cell cycle (GO:0007049);; Biological Process: chromatin assembly (GO:0031497);; Cellular Component: CAF-1 complex (GO:0033186);;	K10750|0|dre:563212|K10750 chromatin assembly factor 1 subunit A | (RefSeq) chaf1a, CAF-Ip150, caip150, wu:fd14g10, zgc:153930; chromatin assembly factor 1, subunit A (p150)	[B]	Chromatin structure and dynamics	Chaf1a protein {ECO:0000313|EMBL:AAI65675.1} OS=Danio rerio (Zebrafish) PE=2 SV=1	chromatin assembly factor 1 subunit A [Danio rerio]
EVM0015795.1	Molecular Function: carbonate dehydratase activity (GO:0004089);; Biological Process: one-carbon metabolic process (GO:0006730);; Molecular Function: zinc ion binding (GO:0008270);;	K18246|1.46963e-155|dre:407683|K18246 carbonic anhydrase 4 [EC:4.2.1.1] | (RefSeq) ca4c, si:dkey-225f3.3; carbonic anhydrase IV c	[R]	General function prediction only	LOC407683 protein {ECO:0000313|EMBL:AAH67635.1} (Fragment) OS=Danio rerio (Zebrafish) PE=2 SV=1	LOC407683 protein, partial [Danio rerio]
EVM0006797.1	--	--	--	--	Uncharacterized protein {ECO:0000313|Ensembl:ENSDARP00000106342} OS=Danio rerio (Zebrafish) PE=4 SV=1	PREDICTED: microtubule-associated tumor suppressor candidate 2-like [Danio rerio]
EVM0024351.1	--	--	--	--	Chromosome 18 SCAF13757, whole genome shotgun sequence {ECO:0000313|EMBL:CAF95360.1} OS=Tetraodon nigroviridis (Spotted green pufferfish) PE=4 SV=1	PREDICTED: voltage-dependent P/Q-type calcium channel subunit alpha-1A isoform X10 [Danio rerio]
EVM0032640.1	--	K01672|0|dre:100006448|K01672 carbonic anhydrase [EC:4.2.1.1] | (RefSeq) ca6, wu:fk80c01; carbonic anhydrase VI	[R]	General function prediction only	Uncharacterized protein {ECO:0000313|Ensembl:ENSDARP00000073464} OS=Danio rerio (Zebrafish) PE=4 SV=1	PREDICTED: uncharacterized protein LOC100006448 isoform X1 [Danio rerio]
EVM0025785.1	--	--	[R]	General function prediction only	Achaete-scute homolog 1b {ECO:0000313|Ensembl:ENSDARP00000108118} OS=Danio rerio (Zebrafish) PE=4 SV=1	PREDICTED: malignant fibrous histiocytoma-amplified sequence 1-like isoform X1 [Danio rerio]
EVM0012798.1	--	K17461|0|dre:100334698|K17461 reversion-inducing-cysteine-rich protein with kazal motifs | (RefSeq) reck, si:ch1073-416f3.1; reversion-inducing-cysteine-rich protein with kazal motifs	[R]	General function prediction only	Uncharacterized protein {ECO:0000313|Ensembl:ENSAMXP00000000811} OS=Astyanax mexicanus (Blind cave fish) PE=4 SV=1	PREDICTED: reversion-inducing cysteine-rich protein with Kazal motifs-like [Astyanax mexicanus]
EVM0003871.1	Molecular Function: magnesium ion binding (GO:0000287);; Molecular Function: ADP-ribosylarginine hydrolase activity (GO:0003875);; Biological Process: protein de-ADP-ribosylation (GO:0051725);;	--	--	--	Uncharacterized protein {ECO:0000313|Ensembl:ENSPFOP00000029450} OS=Poecilia formosa (Amazon molly) PE=4 SV=1	PREDICTED: [Protein ADP-ribosylarginine] hydrolase-like protein 1 isoform X1 [Astyanax mexicanus]
EVM0033468.1	--	--	--	--	III-FBPL {ECO:0000313|EMBL:ABB29995.1} (Precursor) OS=Danio rerio (Zebrafish) PE=2 SV=1	uncharacterized protein LOC799904 precursor [Danio rerio]
EVM0026982.1	--	K11254|1.1656e-62|ocu:100354956|K11254 histone H4 | (RefSeq) histone H4	[B]	Chromatin structure and dynamics	Chromosome undetermined SCAF14565, whole genome shotgun sequence {ECO:0000313|EMBL:CAF98839.1} OS=Tetraodon nigroviridis (Spotted green pufferfish) PE=4 SV=1	PREDICTED: histone H4-like [Xenopus (Silurana) tropicalis]
EVM0036687.1	--	--	[TR]	--	Uncharacterized protein {ECO:0000313|Ensembl:ENSDARP00000118816} OS=Danio rerio (Zebrafish) PE=4 SV=1	PREDICTED: kelch-like protein 9 isoform X1 [Danio rerio]
EVM0003138.1	Biological Process: eye development (GO:0001654);; Biological Process: liver development (GO:0001889);; Cellular Component: nucleolus (GO:0005730);; Biological Process: rRNA processing (GO:0006364);; Biological Process: spleen development (GO:0048536);; Biological Process: thymus development (GO:0048538);; Biological Process: swim bladder development (GO:0048794);; Biological Process: head develo…	--	[R]	General function prediction only	WD repeat-containing protein 55 {ECO:0000313|Ensembl:ENSDARP00000018714} OS=Danio rerio (Zebrafish) PE=4 SV=1	WD repeat-containing protein 55 [Danio rerio]
EVM0026176.1	--	K12800|0|dre:561595|K12800 NACHT, LRR and PYD domains-containing protein 3 | (RefSeq) si:ch211-196h16.5	--	--	Uncharacterized protein {ECO:0000313|Ensembl:ENSDARP00000123041} (Fragment) OS=Danio rerio (Zebrafish) PE=4 SV=2	PREDICTED: NACHT, LRR and PYD domains-containing protein 12-like isoform X1 [Danio rerio]
EVM0015524.1	--	K03927|4.58013e-71|crg:105336051|K03927 carboxylesterase 2 [EC:3.1.1.1 3.1.1.84 3.1.1.56] | (RefSeq) liver carboxylesterase 2-like	[R]	General function prediction only	Uncharacterized protein {ECO:0000313|Ensembl:ENSGACP00000026925} (Fragment) OS=Gasterosteus aculeatus (Three-spined stickleback) PE=4 SV=1	PREDICTED: neuroligin-3-like [Larimichthys crocea]
EVM0004534.1	Biological Process: pseudouridine synthesis (GO:0001522);; Molecular Function: RNA binding (GO:0003723);; Biological Process: RNA processing (GO:0006396);; Molecular Function: pseudouridine synthase activity (GO:0009982);;	--	[J]	Translation, ribosomal structure and biogenesis	Uncharacterized protein {ECO:0000313|Ensembl:ENSDARP00000116763} OS=Danio rerio (Zebrafish) PE=4 SV=1	probable tRNA pseudouridine synthase 2 [Danio rerio]
EVM0022820.1	Molecular Function: catalytic activity (GO:0003824);; Biological Process: macromolecule metabolic process (GO:0043170);; Cellular Component: intracellular part (GO:0044424);; Biological Process: cellular process (GO:0044763);; Biological Process: regulation of biological process (GO:0050789);;	--	[L]	Replication, recombination and repair	Uncharacterized protein {ECO:0000313|Ensembl:ENSACAP00000007925} OS=Anolis carolinensis (Green anole) PE=4 SV=2	PREDICTED: DNA-(apurinic or apyrimidinic site) lyase-like [Meleagris gallopavo]
EVM0014789.1	--	--	--	--	Uncharacterized protein {ECO:0000313|Ensembl:ENSDARP00000116181} OS=Danio rerio (Zebrafish) PE=4 SV=2	PREDICTED: protein NLRC3 [Danio rerio]
EVM0024367.1	--	K10408|7.25256e-26|lgi:LOTGIDRAFT_229063|K10408 dynein heavy chain, axonemal | (RefSeq) hypothetical protein	--	--	Uncharacterized protein {ECO:0000313|Ensembl:ENSLOCP00000021079} OS=Lepisosteus oculatus (Spotted gar) PE=4 SV=1	PREDICTED: dynein gamma chain, flagellar outer arm-like [Xenopus (Silurana) tropicalis]
EVM0031482.1	Biological Process: regulation of apoptotic process (GO:0042981);;	--	[D]	Cell cycle control, cell division, chromosome partitioning	Uncharacterized protein {ECO:0000313|Ensembl:ENSAMXP00000018834} OS=Astyanax mexicanus (Blind cave fish) PE=4 SV=1	PREDICTED: astrocytic phosphoprotein PEA-15-like isoform X1 [Astyanax mexicanus]
EVM0013320.1	Molecular Function: identical protein binding (GO:0042802);;	--	--	--	Uncharacterized protein {ECO:0000313|Ensembl:ENSDARP00000095476} (Fragment) OS=Danio rerio (Zebrafish) PE=4 SV=3	PREDICTED: hepatocyte cell adhesion molecule-like isoform X2 [Danio rerio]
EVM0028676.1	--	--	--	--	Uncharacterized protein {ECO:0000313|Ensembl:ENSDARP00000129793} OS=Danio rerio (Zebrafish) PE=4 SV=1	PREDICTED: uncharacterized protein si:dkey-9l20.3 [Danio rerio]
EVM0029762.1	--	--	--	--	Uncharacterized protein {ECO:0000313|Ensembl:ENSFALP00000015802} (Fragment) OS=Ficedula albicollis (Collared flycatcher) PE=4 SV=1	PREDICTED: LOW QUALITY PROTEIN: agrin [Ficedula albicollis]
EVM0003227.1	Biological Process: vasculature development (GO:0001944);; Molecular Function: G protein-coupled receptor activity (GO:0004930);; Cellular Component: cytoplasm (GO:0005737);; Biological Process: G protein-coupled receptor signaling pathway coupled to cGMP nucleotide second messenger (GO:0007199);; Biological Process: Wnt signaling pathway, calcium modulating pathway (GO:0007223);; Biological Proc…	K02432|0|dre:30369|K02432 frizzled 1/7 | (RefSeq) fzd7a, fz7, id:ibd2735, wu:fc17e10, zg07; frizzled class receptor 7a	[T]	Signal transduction mechanisms	Uncharacterized protein {ECO:0000313|Ensembl:ENSDARP00000106912} OS=Danio rerio (Zebrafish) PE=2 SV=2	Frizzled homolog 7a [Danio rerio]
EVM0027114.2	--	K18621|0|dre:559353|K18621 actin-binding protein anillin | (RefSeq) si:dkey-238c7.5, si:dkey-30c15.9; si:dkey-30c15.10	[DZ]	--	Uncharacterized protein {ECO:0000313|Ensembl:ENSAMXP00000004276} OS=Astyanax mexicanus (Blind cave fish) PE=4 SV=1	PREDICTED: actin-binding protein anillin-like isoform X1 [Astyanax mexicanus]
EVM0034637.1	--	K08414|0|dre:571338|K08414 G protein-coupled receptor 61 | (RefSeq) gpr61, si:ch211-77c7.3; G protein-coupled receptor 61	[R]	General function prediction only	Uncharacterized protein {ECO:0000313|Ensembl:ENSDARP00000114759} OS=Danio rerio (Zebrafish) PE=3 SV=1	PREDICTED: probable G-protein coupled receptor 61 [Danio rerio]
EVM0031483.1	--	K20162|0|dre:797970|K20162 DENN domain-containing protein 3 | (RefSeq) dennd3a; DENN/MADD domain containing 3a	[T]	Signal transduction mechanisms	Uncharacterized protein {ECO:0000313|Ensembl:ENSDARP00000100292} OS=Danio rerio (Zebrafish) PE=4 SV=1	PREDICTED: DENN domain-containing protein 3 isoform X1 [Danio rerio]
EVM0020731.1	--	--	[TV]	--	Uncharacterized protein {ECO:0000313|Ensembl:ENSDARP00000119448} (Fragment) OS=Danio rerio (Zebrafish) PE=4 SV=1	PREDICTED: CD209 antigen [Danio rerio]
EVM0019035.1	--	--	[S]	Function unknown	Zgc:162183 protein {ECO:0000313|EMBL:AAI39537.1} OS=Danio rerio (Zebrafish) PE=2 SV=1	sphingomyelin synthase-related protein 1 [Danio rerio]
EVM0017878.1	--	K01183|6.35412e-33|cqu:CpipJ_CPIJ010945|K01183 chitinase [EC:3.2.1.14] | (RefSeq) acidic mammalian chitinase	[G]	Carbohydrate transport and metabolism	Uncharacterized protein {ECO:0000313|Ensembl:ENSPSIP00000011784} OS=Pelodiscus sinensis (Chinese softshell turtle) PE=3 SV=1	PREDICTED: LOW QUALITY PROTEIN: acidic mammalian chitinase-like [Haliaeetus albicilla]
EVM0035764.1	Molecular Function: catalytic activity (GO:0003824);;	--	[M]	Cell wall/membrane/envelope biogenesis	Uncharacterized protein {ECO:0000313|Ensembl:ENSLACP00000013288} OS=Latimeria chalumnae (West Indian ocean coelacanth) PE=3 SV=1	PREDICTED: UDP-glucose 4-epimerase-like, partial [Melopsittacus undulatus]
EVM0031489.1	--	--	[TZ]	--	Oncorhynchus mykiss genomic scaffold, scaffold_276 {ECO:0000313|EMBL:CDQ66538.1} OS=Oncorhynchus mykiss (Rainbow trout) PE=4 SV=1	unnamed protein product [Oncorhynchus mykiss]
EVM0005200.1	Biological Process: activation of MAPKK activity (GO:0000186);; Molecular Function: MAP kinase kinase kinase activity (GO:0004709);; Molecular Function: ATP binding (GO:0005524);; Biological Process: protein autophosphorylation (GO:0046777);;	K04422|0|dre:568412|K04422 mitogen-activated protein kinase kinase kinase 13 [EC:2.7.11.25] | (RefSeq) si:ch211-45c16.2	[T]	Signal transduction mechanisms	Mitogen-activated protein kinase kinase kinase {ECO:0000256|PIRNR:PIRNR038165} OS=Danio rerio (Zebrafish) PE=3 SV=1	PREDICTED: mitogen-activated protein kinase kinase kinase 13 [Danio rerio]
EVM0021524.1	--	K20463|0|dre:567921|K20463 oxysterol-binding protein-related protein 3/6/7 | (RefSeq) osbpl3b, osbpl3, si:dkey-15j7.2; oxysterol binding protein-like 3b	[I]	Lipid transport and metabolism	Oxysterol-binding protein {ECO:0000256|RuleBase:RU003845} OS=Danio rerio (Zebrafish) PE=3 SV=2	PREDICTED: oxysterol-binding protein-related protein 3 isoform X1 [Danio rerio]
EVM0019626.2	Molecular Function: catalytic activity (GO:0003824);; Cellular Component: membrane (GO:0016020);;	K19581|0|dre:571463|K19581 lipid phosphate phosphatase-related protein type 1/2/5 | (RefSeq) plppr2b; phospholipid phosphatase related 2b	[I]	Lipid transport and metabolism	Uncharacterized protein {ECO:0000313|Ensembl:ENSDARP00000065506} OS=Danio rerio (Zebrafish) PE=4 SV=1	PREDICTED: lipid phosphate phosphatase-related protein type 5-like isoform X2 [Danio rerio]
EVM0025454.1	--	--	--	--	Uncharacterized protein {ECO:0000313|Ensembl:ENSDARP00000115403} OS=Danio rerio (Zebrafish) PE=4 SV=1	uncharacterized protein LOC100151507 precursor [Danio rerio]
EVM0013280.1	Biological Process: liver development (GO:0001889);; Molecular Function: endopeptidase inhibitor activity (GO:0004866);; Cellular Component: extracellular space (GO:0005615);; Biological Process: negative regulation of endopeptidase activity (GO:0010951);;	K03910|0|dre:100006972|K03910 alpha-2-macroglobulin | (RefSeq) a2ml; alpha-2-macroglobulin-like	[O]	Posttranslational modification, protein turnover, chaperones	Alpha-2-macroglobulin-1 {ECO:0000313|EMBL:BAA85038.1} OS=Cyprinus carpio (Common carp) PE=2 SV=1	alpha-2-macroglobulin-1 [Cyprinus carpio]
EVM0014697.1	--	K06238|8.5388e-37|crg:105341028|K06238 collagen, type VI, alpha | (RefSeq) collagen alpha-3(VI) chain-like	[W]	Extracellular structures	Collagen alpha-1(XX) chain {ECO:0000313|EMBL:KFQ16003.1} (Fragment) OS=Leptosomus discolor (Madagascar cuckoo roller) PE=4 SV=1	PREDICTED: collagen alpha-1(XX) chain [Leptosomus discolor]
EVM0027089.1	Biological Process: telomere maintenance via recombination (GO:0000722);; Biological Process: double-strand break repair via homologous recombination (GO:0000724);; Cellular Component: chromosome, telomeric region (GO:0000781);; Cellular Component: PML body (GO:0016605);; Cellular Component: Smc5-Smc6 complex (GO:0030915);; Biological Process: cellular senescence (GO:0090398);;	--	[L]	Replication, recombination and repair	Uncharacterized protein {ECO:0000313|Ensembl:ENSDARP00000076074} OS=Danio rerio (Zebrafish) PE=4 SV=1	structural maintenance of chromosomes protein 6 [Danio rerio]
EVM0032844.1	--	--	--	--	--	PREDICTED: uncharacterized protein LOC103358295 [Stegastes partitus]
EVM0020235.1	--	--	--	--	Uncharacterized protein {ECO:0000313|Ensembl:ENSDARP00000099032} (Fragment) OS=Danio rerio (Zebrafish) PE=4 SV=1	PREDICTED: interferon-induced very large GTPase 1-like [Danio rerio]
EVM0024784.1	Molecular Function: uridine kinase activity (GO:0004849);; Molecular Function: ATP binding (GO:0005524);; Biological Process: phosphorylation (GO:0016310);; Molecular Function: phosphotransferase activity, alcohol group as acceptor (GO:0016773);; Biological Process: UMP salvage (GO:0044206);; Biological Process: CTP salvage (GO:0044211);;	K00876|0|dre:447928|K00876 uridine kinase [EC:2.7.1.48] | (RefSeq) uck1, zgc:103645; uridine-cytidine kinase 1	[TZ]	--	Uridine kinase {ECO:0000256|RuleBase:RU003825} OS=Danio rerio (Zebrafish) PE=3 SV=1	uridine-cytidine kinase 1 [Danio rerio]
EVM0014319.1	--	K00854|3.40475e-47|bfo:BRAFLDRAFT_124284|K00854 xylulokinase [EC:2.7.1.17] | (RefSeq) hypothetical protein	[G]	Carbohydrate transport and metabolism	Uncharacterized protein {ECO:0000313|Ensembl:ENSGALP00000009952} (Fragment) OS=Gallus gallus (Chicken) PE=4 SV=2	PREDICTED: xylulose kinase-like [Lepisosteus oculatus]
EVM0016237.1	Cellular Component: nucleus (GO:0005634);; Biological Process: regulation of transcription, DNA-templated (GO:0006355);;	--	--	--	Cbp/p300-interacting transactivator 3b {ECO:0000313|EMBL:ACA48500.1} OS=Ctenopharyngodon idella (Grass carp) PE=2 SV=1	Cbp/p300-interacting transactivator 3b [Ctenopharyngodon idella]
EVM0010569.1	--	--	[S]	Function unknown	Uncharacterized protein {ECO:0000313|Ensembl:ENSAMXP00000019652} OS=Astyanax mexicanus (Blind cave fish) PE=4 SV=1	PREDICTED: protein FAM73A [Astyanax mexicanus]
EVM0006764.1	Biological Process: metabolic process (GO:0008152);; Molecular Function: transferase activity, transferring hexosyl groups (GO:0016758);;	--	[GC]	--	Zgc:158224 protein {ECO:0000313|EMBL:AAI55128.1} OS=Danio rerio (Zebrafish) PE=2 SV=1	Zgc:158224 protein [Danio rerio]
EVM0033289.1	--	--	[TR]	--	Uncharacterized protein {ECO:0000313|Ensembl:ENSAMXP00000014427} OS=Astyanax mexicanus (Blind cave fish) PE=4 SV=1	PREDICTED: kelch-like protein 20 [Larimichthys crocea]
EVM0013284.1	Molecular Function: nucleotide binding (GO:0000166);; Cellular Component: nucleus (GO:0005634);; Molecular Function: SMAD binding (GO:0046332);;	--	--	--	Uncharacterized protein {ECO:0000313|Ensembl:ENSDARP00000105507} OS=Danio rerio (Zebrafish) PE=4 SV=2	PREDICTED: ski-like protein isoform X1 [Danio rerio]
EVM0026179.1	--	K14553|0|dre:767797|K14553 U3 small nucleolar RNA-associated protein 18 | (RefSeq) utp18, zgc:153384; UTP18 small subunit (SSU) processome component	[R]	General function prediction only	Zgc:153384 protein {ECO:0000313|EMBL:AAI64686.1} OS=Danio rerio (Zebrafish) PE=2 SV=1	U3 small nucleolar RNA-associated protein 18 homolog [Danio rerio]
EVM0029173.1	Biological Process: protein folding (GO:0006457);; Cellular Component: prefoldin complex (GO:0016272);; Molecular Function: unfolded protein binding (GO:0051082);;	K04797|7.51039e-104|dre:568182|K04797 prefoldin alpha subunit | (RefSeq) pfdn5, wu:fa09c11, wu:fb38c05, zgc:100894; prefoldin 5	[O]	Posttranslational modification, protein turnover, chaperones	Uncharacterized protein {ECO:0000313|Ensembl:ENSDARP00000049721} OS=Danio rerio (Zebrafish) PE=2 SV=1	prefoldin subunit 5 [Danio rerio]
EVM0024502.1	Molecular Function: kinase activity (GO:0016301);; Biological Process: phosphorylation (GO:0016310);;	K00884|0|dre:100126013|K00884 N-acetylglucosamine kinase [EC:2.7.1.59] | (RefSeq) nagk, zgc:171682; N-acetylglucosamine kinase	[G]	Carbohydrate transport and metabolism	N-acetyl-d-glucosamine kinase {ECO:0000313|EMBL:ADO27805.1} OS=Ictalurus furcatus (Blue catfish) PE=2 SV=1	PREDICTED: N-acetyl-D-glucosamine kinase isoform X2 [Danio rerio]
EVM0008966.1	--	--	--	--	Uncharacterized protein {ECO:0000313|EMBL:KFW86324.1} (Fragment) OS=Manacus vitellinus (golden-collared manakin) PE=4 SV=1	hypothetical protein N305_12904, partial [Manacus vitellinus]
EVM0001398.1	Molecular Function: single-stranded DNA binding (GO:0003697);; Cellular Component: nucleus (GO:0005634);;	--	[LKR]	--	Zgc:110158 {ECO:0000313|EMBL:AAH95188.1} OS=Danio rerio (Zebrafish) PE=2 SV=1	single-stranded DNA binding protein like [Danio rerio]
EVM0014629.1	Molecular Function: cyclin-dependent protein serine/threonine kinase activity (GO:0004693);; Molecular Function: ATP binding (GO:0005524);; Cellular Component: nucleus (GO:0005634);; Cellular Component: cytoplasm (GO:0005737);; Cellular Component: cilium (GO:0005929);; Biological Process: protein phosphorylation (GO:0006468);; Biological Process: cell cycle (GO:0007049);; Biological Process: mult…	K08817|0|mze:101481328|K08817 cell cycle related kinase [EC:2.7.11.22] | (RefSeq) cdk20; cyclin dependent kinase 20	[DKL]	--	Uncharacterized protein {ECO:0000313|Ensembl:ENSAMXP00000017582} OS=Astyanax mexicanus (Blind cave fish) PE=4 SV=1	PREDICTED: cyclin-dependent kinase 20 isoform X1 [Danio rerio]
EVM0027990.1	Molecular Function: DNA-binding transcription factor activity (GO:0003700);; Cellular Component: nucleus (GO:0005634);; Biological Process: regulation of transcription by RNA polymerase II (GO:0006357);; Biological Process: signal transduction (GO:0007165);; Biological Process: heart development (GO:0007507);; Biological Process: epidermis development (GO:0008544);; Biological Process: embryonic …	--	[R]	General function prediction only	Muscle segment homeobox A {ECO:0000313|EMBL:AAH95602.1} OS=Danio rerio (Zebrafish) PE=2 SV=1	homeobox protein MSH-A [Danio rerio]
EVM0007480.1	--	--	--	--	Oncorhynchus mykiss genomic scaffold, scaffold_10982 {ECO:0000313|EMBL:CDQ93472.1} OS=Oncorhynchus mykiss (Rainbow trout) PE=4 SV=1	PREDICTED: myelin-associated glycoprotein-like [Danio rerio]
EVM0028635.1	--	--	[O]	Posttranslational modification, protein turnover, chaperones	Serine/threonine-protein phosphatase 6 regulatory ankyrin repeat subunit B {ECO:0000313|EMBL:KFQ31920.1} (Fragment) OS=Merops nubicus (Northern carmine bee-eater) PE=4 SV=1	PREDICTED: serine/threonine-protein phosphatase 6 regulatory ankyrin repeat subunit C-like, partial [Notothenia coriiceps]
EVM0013249.1	Biological Process: regulation of cell shape (GO:0008360);; Cellular Component: membrane (GO:0016020);;	K16519|0|dre:559824|K16519 A-kinase anchor protein 2 | (RefSeq) palmda, si:ch211-153l6.5; palmdelphin a	--	--	Uncharacterized protein {ECO:0000313|Ensembl:ENSDARP00000013643} (Fragment) OS=Danio rerio (Zebrafish) PE=2 SV=1	PREDICTED: palmdelphin isoform X2 [Danio rerio]
EVM0021178.1	Molecular Function: ubiquitin-protein transferase activity (GO:0004842);; Biological Process: protein ubiquitination (GO:0016567);;	K12166|0|dre:572430|K12166 E3 ubiquitin-protein ligase HACE1 [EC:2.3.2.26] | (RefSeq) hace1, si:ch73-97e20.2; HECT domain and ankyrin repeat containing E3 ubiquitin protein ligase 1	[OK]	--	E3 ubiquitin-protein ligase HACE1 {ECO:0000313|Ensembl:ENSDARP00000124679} OS=Danio rerio (Zebrafish) PE=4 SV=1	PREDICTED: E3 ubiquitin-protein ligase HACE1 isoform X1 [Danio rerio]
EVM0011374.1	Biological Process: heart looping (GO:0001947);; Molecular Function: protein serine/threonine kinase activity (GO:0004674);; Molecular Function: ATP binding (GO:0005524);; Biological Process: protein phosphorylation (GO:0006468);; Biological Process: dorsal/ventral pattern formation (GO:0009953);; Biological Process: cardiac muscle cell development (GO:0055013);;	K08822|0|dre:30664|K08822 glycogen synthase kinase 3 alpha [EC:2.7.11.26] | (RefSeq) gsk3ab, GSK-3[a], GSK-3[b], GSK3, gsk3a; glycogen synthase kinase 3 alpha b	[G]	Carbohydrate transport and metabolism	Uncharacterized protein {ECO:0000313|Ensembl:ENSDARP00000011670} OS=Danio rerio (Zebrafish) PE=2 SV=1	glycogen synthase kinase-3 alpha [Danio rerio]
EVM0003359.1	Cellular Component: membrane (GO:0016020);; Molecular Function: transferase activity, transferring glycosyl groups (GO:0016757);; Biological Process: developmental process (GO:0044767);; Biological Process: system development (GO:0048731);;	K00731|1.98959e-128|crg:105343374|K00731 glycoprotein-N-acetylgalactosamine 3-beta-galactosyltransferase [EC:2.4.1.122] | (RefSeq) glycoprotein-N-acetylgalactosamine 3-beta-galactosyltransferase 1-like	[G]	Carbohydrate transport and metabolism	Glycoprotein-N-acetylgalactosamine 3-beta-galactosyltransferase 1-B {ECO:0000313|Ensembl:ENSDARP00000111673} OS=Danio rerio (Zebrafish) PE=4 SV=1	PREDICTED: glycoprotein-N-acetylgalactosamine 3-beta-galactosyltransferase 1-B isoform X1 [Danio rerio]
EVM0007927.1	Biological Process: angiogenesis (GO:0001525);; Molecular Function: DNA-binding transcription factor activity (GO:0003700);; Cellular Component: nucleus (GO:0005634);; Molecular Function: sequence-specific DNA binding (GO:0043565);; Biological Process: positive regulation of DNA-binding transcription factor activity (GO:0051091);;	K09436|0|dre:30619|K09436 friend leukemia integration 1 transcription factor | (RefSeq) fli1a, cb855, fli, fli-1, fli1, wu:fc45b11; Fli-1 proto-oncogene, ETS transcription factor a	[K]	Transcription	Uncharacterized protein {ECO:0000313|Ensembl:ENSDARP00000071331} OS=Danio rerio (Zebrafish) PE=2 SV=1	PREDICTED: Friend leukemia integration 1 transcription factor isoform X1 [Danio rerio]
EVM0011001.1	--	--	[L]	Replication, recombination and repair	Uncharacterized protein {ECO:0000313|Ensembl:ENSONIP00000001685} OS=Oreochromis niloticus (Nile tilapia) PE=4 SV=1	PREDICTED: zinc finger BED domain-containing protein 1-like [Pundamilia nyererei]
EVM0028202.1	Molecular Function: transcription regulatory region sequence-specific DNA binding (GO:0000976);; Molecular Function: DNA-binding transcription factor activity (GO:0003700);; Cellular Component: nucleus (GO:0005634);; Biological Process: regulation of transcription, DNA-templated (GO:0006355);; Biological Process: multicellular organism development (GO:0007275);;	K09317|2.86807e-167|dre:378964|K09317 homeobox protein EMX | (RefSeq) emx1, zgc:101821; empty spiracles homeobox 1	[K]	Transcription	Empty spiracles homeobox 1 {ECO:0000313|EMBL:AAI34030.1} OS=Danio rerio (Zebrafish) PE=2 SV=1	homeobox protein EMX1 [Danio rerio]
EVM0021365.1	Molecular Function: nuclease activity (GO:0004518);; Cellular Component: nucleus (GO:0005634);; Cellular Component: cytoplasm (GO:0005737);; Molecular Function: metal ion binding (GO:0046872);; Biological Process: nucleic acid phosphodiester bond hydrolysis (GO:0090305);;	--	[L]	Replication, recombination and repair	Uncharacterized protein {ECO:0000313|Ensembl:ENSAMXP00000022027} OS=Astyanax mexicanus (Blind cave fish) PE=4 SV=1	putative nuclease HARBI1 [Danio rerio]
EVM0023579.1	--	--	--	--	Uncharacterized protein {ECO:0000313|Ensembl:ENSDARP00000114015} OS=Danio rerio (Zebrafish) PE=4 SV=2	PREDICTED: protein shisa-6 homolog isoform X1 [Danio rerio]
EVM0022054.1	--	--	--	--	Uncharacterized protein {ECO:0000313|Ensembl:ENSDARP00000110319} OS=Danio rerio (Zebrafish) PE=4 SV=1	PREDICTED: cytosolic 5&apos;-nucleotidase 1A-like [Danio rerio]
EVM0031253.1	--	--	[R]	General function prediction only	Uncharacterized protein {ECO:0000313|Ensembl:ENSDARP00000112095} OS=Danio rerio (Zebrafish) PE=4 SV=1	PREDICTED: uncharacterized protein LOC100332407 isoform X1 [Danio rerio]
EVM0025917.1	Cellular Component: Golgi apparatus (GO:0005794);; Biological Process: protein glycosylation (GO:0006486);; Molecular Function: galactosyltransferase activity (GO:0008378);; Cellular Component: integral component of membrane (GO:0016021);;	K07820|0|dre:798349|K07820 beta-1,3-galactosyltransferase 2 [EC:2.4.1.-] | (RefSeq) zgc:194313; zgc:194330	[G]	Carbohydrate transport and metabolism	Similar to UDP-Gal:betaGlcNAc beta 1,3-galactosyltransferase, polypeptide 2 {ECO:0000313|EMBL:AAI62907.1} OS=Danio rerio (Zebrafish) PE=2 SV=1	beta-1,3-galactosyltransferase 2-like [Danio rerio]
EVM0015742.1	--	--	--	--	Uncharacterized protein {ECO:0000313|EMBL:EMP31361.1} OS=Chelonia mydas (Green sea-turtle) PE=4 SV=1	PREDICTED: protein PF14_0175-like [Chelonia mydas]
EVM0024826.1	--	--	[R]	General function prediction only	Uncharacterized protein {ECO:0000313|Ensembl:ENSAMXP00000000249} OS=Astyanax mexicanus (Blind cave fish) PE=4 SV=1	PREDICTED: protein eva-1 homolog C-like isoform X2 [Danio rerio]
EVM0000516.1	--	--	--	--	Oncorhynchus mykiss genomic scaffold, scaffold_15348 {ECO:0000313|EMBL:CDQ95066.1} OS=Oncorhynchus mykiss (Rainbow trout) PE=4 SV=1	PREDICTED: uncharacterized protein LOC101885155 [Danio rerio]
EVM0033100.1	Biological Process: lipid metabolic process (GO:0006629);;	--	[IG]	--	Uncharacterized protein {ECO:0000313|Ensembl:ENSDARP00000064632} OS=Danio rerio (Zebrafish) PE=2 SV=1	uncharacterized protein LOC335563 precursor [Danio rerio]
EVM0012426.1	--	--	--	--	Uncharacterized protein {ECO:0000313|Ensembl:ENSDARP00000111062} OS=Danio rerio (Zebrafish) PE=4 SV=1	protein FAM115 [Danio rerio]
EVM0028393.1	Molecular Function: L-tyrosine:2-oxoglutarate aminotransferase activity (GO:0004838);; Biological Process: biosynthetic process (GO:0009058);; Biological Process: aromatic amino acid family catabolic process (GO:0009074);; Molecular Function: pyridoxal phosphate binding (GO:0030170);;	K00815|0|dre:561410|K00815 tyrosine aminotransferase [EC:2.6.1.5] | (RefSeq) tat, si:ch211-238a12.1, wu:fb60g09, zgc:154059; tyrosine aminotransferase	[E]	Amino acid transport and metabolism	Uncharacterized protein {ECO:0000313|Ensembl:ENSDARP00000092246} OS=Danio rerio (Zebrafish) PE=3 SV=1	tyrosine aminotransferase [Danio rerio]
EVM0007181.1	--	--	--	--	Uncharacterized protein {ECO:0000313|Ensembl:ENSDARP00000114574} OS=Danio rerio (Zebrafish) PE=4 SV=1	PREDICTED: uncharacterized protein LOC101885949 [Danio rerio]
EVM0009855.1	--	--	--	--	Uncharacterized protein {ECO:0000313|EMBL:EOB02295.1} (Fragment) OS=Anas platyrhynchos (Domestic duck) PE=4 SV=1	hypothetical protein Anapl_15048, partial [Anas platyrhynchos]
EVM0029835.1	--	--	[RP]	--	Uncharacterized protein {ECO:0000313|Ensembl:ENSDARP00000129138} OS=Danio rerio (Zebrafish) PE=4 SV=1	PREDICTED: uncharacterized protein LOC101884840 isoform X2 [Danio rerio]
EVM0013436.1	--	--	--	--	Uncharacterized protein {ECO:0000313|Ensembl:ENSPFOP00000026517} (Fragment) OS=Poecilia formosa (Amazon molly) PE=4 SV=1	PREDICTED: uncharacterized protein LOC104966306 [Notothenia coriiceps]
EVM0015301.1	--	--	--	--	Uncharacterized protein {ECO:0000313|Ensembl:ENSAMXP00000016997} OS=Astyanax mexicanus (Blind cave fish) PE=4 SV=1	PREDICTED: protein FAM19A2-like [Astyanax mexicanus]
EVM0032406.11	Molecular Function: calcium-dependent cysteine-type endopeptidase inhibitor activity (GO:0010859);; Biological Process: negative regulation of endopeptidase activity (GO:0010951);;	K04281|0|dre:563084|K04281 calpastatin | (RefSeq) cast, sb:cb966, zgc:194249; calpastatin	--	--	Calpastatin {ECO:0000313|EMBL:AGG68955.1} OS=Cyprinus carpio (Common carp) PE=2 SV=1	calpastatin [Cyprinus carpio]
EVM0032221.1	Molecular Function: nucleotide binding (GO:0000166);; Molecular Function: protein kinase activity (GO:0004672);; Biological Process: phosphorylation (GO:0016310);;	--	[T]	Signal transduction mechanisms	Uncharacterized protein {ECO:0000313|Ensembl:ENSDARP00000126879} OS=Danio rerio (Zebrafish) PE=3 SV=1	PREDICTED: serine/threonine-protein kinase pim-3-like [Danio rerio]
EVM0018559.1	--	--	--	--	Uncharacterized protein {ECO:0000313|Ensembl:ENSDARP00000110719} (Fragment) OS=Danio rerio (Zebrafish) PE=4 SV=1	PREDICTED: coiled-coil domain-containing protein 84 isoform X1 [Danio rerio]
EVM0019037.2	Biological Process: cellular response to prostaglandin stimulus (GO:0071379);; Biological Process: cellular response to xenobiotic stimulus (GO:0071466);;	K10456|0|dre:100003679|K10456 kelch-like protein 19 | (RefSeq) keap1b, zgc:171654; kelch-like ECH-associated protein 1b	[TR]	--	Uncharacterized protein {ECO:0000313|Ensembl:ENSAMXP00000011678} OS=Astyanax mexicanus (Blind cave fish) PE=4 SV=1	PREDICTED: kelch-like ECH-associated protein 1-like isoform X1 [Astyanax mexicanus]
EVM0004607.1	Molecular Function: ATP binding (GO:0005524);; Biological Process: response to heat (GO:0009408);; Biological Process: response to xenobiotic stimulus (GO:0009410);; Biological Process: response to cadmium ion (GO:0046686);; Biological Process: camera-type eye morphogenesis (GO:0048593);;	K03283|0|dre:30671|K03283 heat shock 70kDa protein 1/8 | (RefSeq) hsp70.3, hsp70, hsp70-4, hspa1a; heat shock cognate 70-kd protein, tandem duplicate 3	[O]	Posttranslational modification, protein turnover, chaperones	Heat shock protein 70 {ECO:0000313|EMBL:ACG63706.2} OS=Megalobrama amblycephala (Chinese blunt snout bream) PE=2 SV=2	heat shock protein 70 [Megalobrama amblycephala]
EVM0030031.1	--	--	[T]	Signal transduction mechanisms	Uncharacterized protein {ECO:0000313|Ensembl:ENSDARP00000099409} OS=Danio rerio (Zebrafish) PE=4 SV=1	PREDICTED: pleckstrin homology domain-containing family G member 4B [Danio rerio]
EVM0019078.1	--	--	--	--	Uncharacterized protein {ECO:0000313|Ensembl:ENSDARP00000116139} OS=Danio rerio (Zebrafish) PE=4 SV=1	PREDICTED: SH2 domain-containing protein 5 isoform X2 [Danio rerio]
EVM0032713.1	--	--	--	--	Uncharacterized protein {ECO:0000313|Ensembl:ENSDARP00000118614} (Fragment) OS=Danio rerio (Zebrafish) PE=4 SV=1	PREDICTED: gamma-crystallin B [Danio rerio]
EVM0021374.1	--	--	[T]	Signal transduction mechanisms	Uncharacterized protein {ECO:0000313|Ensembl:ENSDARP00000117883} (Fragment) OS=Danio rerio (Zebrafish) PE=4 SV=1	PREDICTED: low-density lipoprotein receptor-related protein 2 isoform X4 [Danio rerio]
EVM0009571.1	Cellular Component: intracellular (GO:0005622);; Molecular Function: zinc ion binding (GO:0008270);;	K12012|0|dre:100002639|K12012 tripartite motif-containing protein 35 | (RefSeq) si:ch1073-324l1.1	[O]	Posttranslational modification, protein turnover, chaperones	Uncharacterized protein {ECO:0000313|Ensembl:ENSDARP00000080581} (Fragment) OS=Danio rerio (Zebrafish) PE=4 SV=2	PREDICTED: tripartite motif-containing protein 35-like [Danio rerio]
EVM0000575.1	--	K06263|1.57693e-108|dre:100322009|K06263 platelet glycoprotein IX | (RefSeq) gp9, si:ch1073-66c17.4; glycoprotein IX (platelet)	[R]	General function prediction only	Uncharacterized protein {ECO:0000313|Ensembl:ENSDARP00000116308} (Fragment) OS=Danio rerio (Zebrafish) PE=4 SV=1	PREDICTED: platelet glycoprotein IX [Danio rerio]
EVM0005416.1	Molecular Function: serine-type endopeptidase activity (GO:0004252);; Molecular Function: scavenger receptor activity (GO:0005044);; Biological Process: proteolysis (GO:0006508);; Cellular Component: membrane (GO:0016020);;	--	--	--	Uncharacterized protein {ECO:0000313|Ensembl:ENSDARP00000014204} OS=Danio rerio (Zebrafish) PE=3 SV=1	PREDICTED: neurotrypsin-like [Danio rerio]
EVM0007902.1	Cellular Component: membrane (GO:0016020);;	--	[T]	Signal transduction mechanisms	Uncharacterized protein {ECO:0000313|Ensembl:ENSDARP00000076810} OS=Danio rerio (Zebrafish) PE=4 SV=1	PREDICTED: lysosome membrane protein 2 isoform X2 [Danio rerio]
EVM0001971.1	Cellular Component: cytosol (GO:0005829);; Biological Process: fatty acid catabolic process (GO:0009062);; Molecular Function: palmitoyl-CoA hydrolase activity (GO:0016290);; Cellular Component: neuron projection (GO:0043005);; Cellular Component: cell body (GO:0044297);;	K17360|8.63075e-154|tgu:100232141|K17360 acyl-coenzyme A thioesterase 7 [EC:3.1.2.2] | (RefSeq) ACOT7; acyl-CoA thioesterase 7	[I]	Lipid transport and metabolism	Uncharacterized protein {ECO:0000313|Ensembl:ENSDARP00000118830} OS=Danio rerio (Zebrafish) PE=4 SV=1	PREDICTED: cytosolic acyl coenzyme A thioester hydrolase isoform X1 [Danio rerio]
EVM0032897.1	Molecular Function: ubiquitin-protein transferase activity (GO:0004842);; Molecular Function: ATP binding (GO:0005524);; Cellular Component: nucleus (GO:0005634);; Biological Process: DNA repair (GO:0006281);; Biological Process: protein monoubiquitination (GO:0006513);; Biological Process: protein quality control for misfolded or incompletely synthesized proteins (GO:0006515);; Molecular Functio…	K10688|4.07298e-109|gga:420185|K10688 ubiquitin-conjugating enzyme E2 W [EC:2.3.2.25] | (RefSeq) UBE2W; ubiquitin conjugating enzyme E2 W (putative)	[O]	Posttranslational modification, protein turnover, chaperones	Uncharacterized protein {ECO:0000313|Ensembl:ENSDARP00000108136} (Fragment) OS=Danio rerio (Zebrafish) PE=4 SV=1	RecName: Full=Probable ubiquitin-conjugating enzyme E2 W-B; AltName: Full=Ubiquitin carrier protein W-B; AltName: Full=Ubiquitin-protein ligase W-B [Danio rerio]
EVM0014185.1	--	--	--	--	Uncharacterized protein {ECO:0000313|Ensembl:ENSDARP00000127408} OS=Danio rerio (Zebrafish) PE=4 SV=1	PREDICTED: transmembrane protein 238-like [Danio rerio]
EVM0016740.1	--	--	--	--	Uncharacterized protein {ECO:0000313|Ensembl:ENSLOCP00000011473} OS=Lepisosteus oculatus (Spotted gar) PE=4 SV=1	PREDICTED: filamin A-interacting protein 1-like [Lepisosteus oculatus]
EVM0002662.1	Molecular Function: ATP binding (GO:0005524);; Biological Process: obsolete ATP catabolic process (GO:0006200);; Cellular Component: integral component of membrane (GO:0016021);; Molecular Function: ATPase activity (GO:0016887);;	--	[Q]	Secondary metabolites biosynthesis, transport and catabolism	Uncharacterized protein {ECO:0000313|Ensembl:ENSDARP00000102351} OS=Danio rerio (Zebrafish) PE=4 SV=1	ATP-binding cassette, sub-family G (WHITE), member 4b [Danio rerio]
EVM0010814.1	Cellular Component: phagophore assembly site (GO:0000407);; Biological Process: autophagy (GO:0006914);;	K19730|3.46221e-160|dre:567680|K19730 autophagy-related protein 101 | (RefSeq) atg101, im:6904812, zgc:123177; autophagy related 101	[S]	Function unknown	LOC100135303 protein {ECO:0000313|EMBL:AAI57601.1} OS=Xenopus tropicalis (Western clawed frog) PE=2 SV=1	autophagy-related protein 101 [Danio rerio]
EVM0013597.1	--	--	[M]	Cell wall/membrane/envelope biogenesis	Uncharacterized protein {ECO:0000313|Ensembl:ENSDARP00000033575} OS=Danio rerio (Zebrafish) PE=4 SV=1	PREDICTED: ankyrin repeat and death domain-containing protein 1B [Danio rerio]
EVM0031458.1	--	K09268|0|dre:562381|K09268 transcription factor SOX4/11/12 (SOX group C) | (RefSeq) sox12, si:dkey-76p14.4, zK76P14.4; SRY (sex determining region Y)-box 12	[K]	Transcription	Uncharacterized protein {ECO:0000313|Ensembl:ENSDARP00000065971} OS=Danio rerio (Zebrafish) PE=4 SV=1	transcription factor SOX-12 [Danio rerio]
EVM0028784.1	Molecular Function: GTPase activator activity (GO:0005097);; Biological Process: positive regulation of GTPase activity (GO:0032851);;	K20372|0|dre:573993|K20372 TBC1 domain family member 20 | (RefSeq) tbc1d20, si:dkey-102c8.7, zgc:110422; TBC1 domain family, member 20	[T]	Signal transduction mechanisms	Uncharacterized protein {ECO:0000313|Ensembl:ENSDARP00000045751} OS=Danio rerio (Zebrafish) PE=4 SV=1	TBC1 domain family member 20 [Danio rerio]
EVM0004230.1	--	--	--	--	Zymogen granule membrane protein 16 {ECO:0000313|EMBL:ACQ58296.1} OS=Anoplopoma fimbria (Sablefish) PE=2 SV=1	PREDICTED: zymogen granule membrane protein 16-like [Larimichthys crocea]
EVM0020798.1	Molecular Function: oxidoreductase activity (GO:0016491);; Biological Process: oxidation-reduction process (GO:0055114);;	K03331|9.01448e-160|dre:550282|K03331 L-xylulose reductase [EC:1.1.1.10] | (RefSeq) dcxr, wu:fa12f09, zgc:111977; dicarbonyl/L-xylulose reductase	[Q]	Secondary metabolites biosynthesis, transport and catabolism	Uncharacterized protein {ECO:0000313|Ensembl:ENSDARP00000019859} OS=Danio rerio (Zebrafish) PE=2 SV=1	L-xylulose reductase [Danio rerio]
EVM0019002.1	Cellular Component: Golgi membrane (GO:0000139);; Molecular Function: nucleotide-sugar transmembrane transporter activity (GO:0005338);; Molecular Function: carbohydrate:proton symporter activity (GO:0005351);; Biological Process: nucleotide-sugar transmembrane transport (GO:0015780);; Biological Process: proton transmembrane transport (GO:0015992);; Cellular Component: integral component of memb…	K15272|0|dre:550599|K15272 solute carrier family 35 (UDP-sugar transporter), member A1/2/3 | (RefSeq) slc35a3b, si:ch211-112d19.3, zgc:110602; solute carrier family 35 (UDP-N-acetylglucosamine (UDP-GlcNAc) transporter), member A3b	[G]	Carbohydrate transport and metabolism	Uncharacterized protein {ECO:0000313|Ensembl:ENSDARP00000018371} OS=Danio rerio (Zebrafish) PE=4 SV=1	PREDICTED: uncharacterized protein LOC550599 isoform X1 [Danio rerio]
EVM0022977.1	Molecular Function: GTP binding (GO:0005525);; Cellular Component: intracellular (GO:0005622);; Biological Process: small GTPase mediated signal transduction (GO:0007264);; Cellular Component: membrane (GO:0016020);;	K07531|1.4133e-170|dre:553414|K07531 Rho family GTPase 1 | (RefSeq) rnd1b, rnd1a, rnd1l, wu:fk50c04, zgc:153089; Rho family GTPase 1b	[R]	General function prediction only	Uncharacterized protein {ECO:0000313|Ensembl:ENSDARP00000022232} (Fragment) OS=Danio rerio (Zebrafish) PE=2 SV=1	Rho family GTPase 1 like [Danio rerio]
EVM0021171.1	--	K06671|0|dre:563669|K06671 cohesin complex subunit SA-1/2 | (RefSeq) stag1b, fb69h03, si:ch211-197k23.5, wu:fb69h03; stromal antigen 1b	[D]	Cell cycle control, cell division, chromosome partitioning	Uncharacterized protein {ECO:0000313|Ensembl:ENSDARP00000083809} OS=Danio rerio (Zebrafish) PE=4 SV=1	PREDICTED: cohesin subunit SA-1 [Danio rerio]
EVM0032320.1	--	--	--	--	Uncharacterized protein {ECO:0000313|Ensembl:ENSXMAP00000019478} OS=Xiphophorus maculatus (Southern platyfish) PE=4 SV=1	PREDICTED: uncharacterized protein si:ch211-284a16.2 [Danio rerio]
EVM0011099.1	Molecular Function: hormone activity (GO:0005179);; Cellular Component: extracellular region (GO:0005576);;	K05255|8.53557e-44|dre:566602|K05255 relaxin | (RefSeq) insl5a, RFLA1, insl5, rlx3b; insulin-like 5a	--	--	Uncharacterized protein {ECO:0000313|Ensembl:ENSDARP00000095399} OS=Danio rerio (Zebrafish) PE=2 SV=1	relaxin family locus A type 1 [Danio rerio]
EVM0000125.1	--	K20049|5.7908e-18|dre:559293|K20049 low-density lipoprotein receptor-related protein 1B | (RefSeq) lrp1bb, si:dkey-184d2.1; low density lipoprotein receptor-related protein 1Bb	--	--	--	--
EVM0014888.1	Molecular Function: obsolete ubiquitin thiolesterase activity (GO:0004221);; Biological Process: ubiquitin-dependent protein catabolic process (GO:0006511);; Molecular Function: cysteine-type peptidase activity (GO:0008234);; Biological Process: central nervous system morphogenesis (GO:0021551);;	K21122|0|dre:567050|K21122 ubiquitin carboxyl-terminal hydrolase 28 [EC:3.4.19.12] | (RefSeq) usp28, im:7138195; ubiquitin specific peptidase 28	[O]	Posttranslational modification, protein turnover, chaperones	Ubiquitin carboxyl-terminal hydrolase {ECO:0000256|RuleBase:RU004435} OS=Danio rerio (Zebrafish) PE=3 SV=1	PREDICTED: ubiquitin carboxyl-terminal hydrolase 28 [Danio rerio]
EVM0009947.1	--	K14676|0|lcm:102366806|K14676 lysophospholipid hydrolase [EC:3.1.1.5] | (RefSeq) PNPLA6; patatin like phospholipase domain containing 6	[R]	General function prediction only	Uncharacterized protein {ECO:0000313|Ensembl:ENSPFOP00000006450} OS=Poecilia formosa (Amazon molly) PE=4 SV=2	PREDICTED: neuropathy target esterase-like isoform X1 [Haplochromis burtoni]
EVM0017837.1	--	--	--	--	Uncharacterized protein {ECO:0000313|Ensembl:ENSDARP00000122548} OS=Danio rerio (Zebrafish) PE=4 SV=1	immunoglobulin light chain [Cyprinus carpio]
EVM0029261.2	Biological Process: cell adhesion (GO:0007155);; Cellular Component: membrane (GO:0016020);;	K07378|0|dre:556158|K07378 neuroligin | (RefSeq) nlgn2a; neuroligin 2a	[R]	General function prediction only	Neuroligin 2a {ECO:0000313|EMBL:ADB12618.1} OS=Danio rerio (Zebrafish) PE=2 SV=1	PREDICTED: neuroligin 2b isoform X1 [Danio rerio]
EVM0036222.1	--	--	[O]	Posttranslational modification, protein turnover, chaperones	Uncharacterized protein {ECO:0000313|Ensembl:ENSDARP00000044424} OS=Danio rerio (Zebrafish) PE=4 SV=1	PREDICTED: E3 ubiquitin-protein ligase TRIM39-like [Danio rerio]
EVM0005844.1	Cellular Component: integral component of membrane (GO:0016021);;	--	[S]	Function unknown	Zgc:86754 {ECO:0000313|EMBL:AAH71426.1} OS=Danio rerio (Zebrafish) PE=2 SV=1	DNA damage-regulated autophagy modulator protein 2 [Danio rerio]
EVM0023479.1	Cellular Component: integral component of membrane (GO:0016021);;	K10250|1.86541e-172|dre:334217|K10250 elongation of very long chain fatty acids protein 7 [EC:2.3.1.199] | (RefSeq) elovl7a, elovl7, fi36f02, wu:fi36f02, zgc:55879; ELOVL fatty acid elongase 7a	[I]	Lipid transport and metabolism	Elongation of very long chain fatty acids protein {ECO:0000256|RuleBase:RU361115} OS=Ictalurus furcatus (Blue catfish) PE=2 SV=1	elongation of very long chain fatty acids protein 7 [Ictalurus furcatus]
EVM0028917.1	--	--	[R]	General function prediction only	Uncharacterized protein {ECO:0000313|Ensembl:ENSAMXP00000026298} OS=Astyanax mexicanus (Blind cave fish) PE=4 SV=1	PREDICTED: uncharacterized protein K02A2.6-like [Esox lucius]
EVM0014963.1	Cellular Component: cytoskeleton (GO:0005856);; Biological Process: regulation of actin filament polymerization (GO:0030833);;	K05758|0|dre:327068|K05758 actin related protein 2/3 complex, subunit 2 | (RefSeq) arpc2, fk84a07, wu:fa22f07, wu:fk84a07, zgc:77769; actin related protein 2/3 complex, subunit 2	[Z]	Cytoskeleton	Uncharacterized protein {ECO:0000313|Ensembl:ENSDARP00000090576} OS=Danio rerio (Zebrafish) PE=2 SV=1	actin-related protein 2/3 complex subunit 2 [Danio rerio]
EVM0007123.1	--	--	[T]	Signal transduction mechanisms	Uncharacterized protein {ECO:0000313|Ensembl:ENSDARP00000076901} OS=Danio rerio (Zebrafish) PE=3 SV=1	PREDICTED: TGF-beta receptor type-2 [Danio rerio]
EVM0011476.1	Cellular Component: nucleus (GO:0005634);; Biological Process: regulation of transcription, DNA-templated (GO:0006355);; Biological Process: multicellular organism development (GO:0007275);; Biological Process: post-anal tail morphogenesis (GO:0036342);; Biological Process: lateral mesoderm development (GO:0048368);;	--	--	--	B-cell CLL/lymphoma 9-like protein {ECO:0000313|Ensembl:ENSDARP00000071824} OS=Danio rerio (Zebrafish) PE=4 SV=2	Bcl9l protein [Danio rerio]
EVM0025276.1	--	K13912|8.14934e-21|crg:105323205|K13912 deleted in malignant brain tumors 1 protein | (RefSeq) deleted in malignant brain tumors 1 protein-like	--	--	Uncharacterized protein {ECO:0000313|Ensembl:ENSAMXP00000001276} (Fragment) OS=Astyanax mexicanus (Blind cave fish) PE=4 SV=1	PREDICTED: deleted in malignant brain tumors 1 protein-like, partial [Haliaeetus albicilla]
EVM0028210.1	Molecular Function: endonuclease activity (GO:0004519);; Molecular Function: ubiquitin-protein transferase activity (GO:0004842);; Cellular Component: nucleus (GO:0005634);; Molecular Function: zinc ion binding (GO:0008270);; Biological Process: histone monoubiquitination (GO:0010390);; Biological Process: B cell differentiation (GO:0030183);; Biological Process: T cell differentiation in thymus …	K10628|0|dre:30663|K10628 V(D)J recombination-activating protein 1 [EC:2.3.2.27] | (RefSeq) rag1, RAG-1; recombination activating gene 1	--	--	Recombination activating protein 1 {ECO:0000313|EMBL:ABM65103.1} OS=Ctenopharyngodon idella (Grass carp) PE=4 SV=1	recombination activating protein 1 [Ctenopharyngodon idella]
EVM0023273.1	--	K11830|1.26476e-138|dre:571106|K11830 transcription factor A, mitochondrial | (RefSeq) tfam, zgc:153358; transcription factor A, mitochondrial	[R]	General function prediction only	Uncharacterized protein {ECO:0000313|Ensembl:ENSDARP00000086442} OS=Danio rerio (Zebrafish) PE=4 SV=1	transcription factor A, mitochondrial [Danio rerio]
EVM0036140.1	Biological Process: liver development (GO:0001889);; Cellular Component: extracellular region (GO:0005576);;	--	[O]	Posttranslational modification, protein turnover, chaperones	Uncharacterized protein {ECO:0000313|Ensembl:ENSDARP00000098462} OS=Danio rerio (Zebrafish) PE=4 SV=1	alpha-2-macroglobulin-like precursor [Danio rerio]
EVM0034183.1	--	--	[S]	Function unknown	Uncharacterized protein {ECO:0000313|Ensembl:ENSDARP00000120046} OS=Danio rerio (Zebrafish) PE=4 SV=1	PREDICTED: PQ-loop repeat-containing protein 1 [Danio rerio]
EVM0022166.1	--	--	--	--	Uncharacterized protein {ECO:0000313|Ensembl:ENSLACP00000006683} OS=Latimeria chalumnae (West Indian ocean coelacanth) PE=4 SV=1	PREDICTED: uncharacterized protein LOC103035420 [Astyanax mexicanus]
EVM0016213.1	--	K13744|2.04775e-83|tru:101079375|K13744 Rho guanine nucleotide exchange factor 26 | (RefSeq) arhgef26; Rho guanine nucleotide exchange factor 26	[T]	Signal transduction mechanisms	Uncharacterized protein {ECO:0000313|Ensembl:ENSAMXP00000018169} OS=Astyanax mexicanus (Blind cave fish) PE=4 SV=1	PREDICTED: rho guanine nucleotide exchange factor 26 isoform X1 [Astyanax mexicanus]
EVM0023980.2	--	K01115|0|dre:799278|K01115 phospholipase D1/2 [EC:3.1.4.4] | (RefSeq) si:ch211-168k14.2	[I]	Lipid transport and metabolism	Uncharacterized protein {ECO:0000313|Ensembl:ENSLOCP00000003441} OS=Lepisosteus oculatus (Spotted gar) PE=4 SV=1	PREDICTED: phospholipase D1 isoform X2 [Danio rerio]
EVM0004408.1	Molecular Function: hormone activity (GO:0005179);; Cellular Component: extracellular region (GO:0005576);;	--	--	--	Uncharacterized protein {ECO:0000313|Ensembl:ENSDARP00000103177} OS=Danio rerio (Zebrafish) PE=2 SV=1	glycoprotein hormone alpha-2 precursor [Danio rerio]
EVM0022746.1	Molecular Function: catalytic activity (GO:0003824);; Biological Process: biosynthetic process (GO:0009058);;	K00968|0|dre:553770|K00968 choline-phosphate cytidylyltransferase [EC:2.7.7.15] | (RefSeq) pcyt1ab, zgc:110012; phosphate cytidylyltransferase 1, choline, alpha b	[I]	Lipid transport and metabolism	CTP:phosphocholine cytidylyltransferase A {ECO:0000313|EMBL:AGT80147.1} OS=Larimichthys crocea (Large yellow croaker) PE=2 SV=1	phosphate cytidylyltransferase 1, choline, alpha [Larimichthys crocea]
EVM0025257.1	--	K08805|1.56901e-87|lgi:LOTGIDRAFT_228585|K08805 doublecortin-like kinase 1/2 [EC:2.7.11.1] | (RefSeq) hypothetical protein	[T]	Signal transduction mechanisms	Serine/threonine-protein kinase DCLK2 {ECO:0000313|EMBL:KFP72028.1} (Fragment) OS=Acanthisitta chloris (rifleman) PE=4 SV=1	PREDICTED: serine/threonine-protein kinase DCLK2-like, partial [Colius striatus]
EVM0004743.2	Biological Process: negative regulation of transcription by RNA polymerase II (GO:0000122);; Biological Process: sprouting angiogenesis (GO:0002040);; Molecular Function: DNA binding (GO:0003677);; Molecular Function: DNA-binding transcription factor activity (GO:0003700);; Molecular Function: transcription corepressor activity (GO:0003714);; Cellular Component: nucleus (GO:0005634);; Cellular Co…	K09391|0|dre:565952|K09391 transcription factor E2F7/8 | (RefSeq) e2f8, im:7149356, si:ch211-215h6.2, wu:fc06b06; E2F transcription factor 8	[K]	Transcription	Transcription factor E2F8 {ECO:0000313|Ensembl:ENSDARP00000074403} OS=Danio rerio (Zebrafish) PE=3 SV=1	PREDICTED: transcription factor E2F8 [Danio rerio]
EVM0015138.1	Biological Process: heart looping (GO:0001947);; Molecular Function: DNA-binding transcription factor activity (GO:0003700);; Cellular Component: nucleus (GO:0005634);; Biological Process: regulation of transcription, DNA-templated (GO:0006355);; Molecular Function: sequence-specific DNA binding (GO:0043565);; Biological Process: cardiac muscle cell differentiation (GO:0055007);; Biological Proce…	K09345|0|dre:30696|K09345 homeobox protein Nkx-2.5 | (RefSeq) nkx2.5, nk2.5, nkx2-5, zgc:111912; NK2 homeobox 5	[K]	Transcription	Uncharacterized protein {ECO:0000313|Ensembl:ENSDARP00000016308} OS=Danio rerio (Zebrafish) PE=4 SV=1	homeobox protein Nkx-2.5 [Danio rerio]
EVM0005176.1	--	--	[R]	General function prediction only	Uncharacterized protein {ECO:0000313|Ensembl:ENSPSIP00000000353} OS=Pelodiscus sinensis (Chinese softshell turtle) PE=4 SV=1	PREDICTED: uncharacterized protein LOC102463360, partial [Pelodiscus sinensis]
EVM0012415.1	--	--	[RP]	--	cDNA, clone cssl:d0284 {ECO:0000313|EMBL:CAP71900.1} OS=Danio rerio (Zebrafish) PE=2 SV=1	uncharacterized protein LOC100135433 precursor [Danio rerio]
EVM0014967.1	Cellular Component: intracellular (GO:0005622);; Biological Process: intracellular signal transduction (GO:0035556);;	K20402|0|mze:101486738|K20402 DEP domain-containing mTOR-interacting protein | (RefSeq) deptor; DEP domain containing MTOR interacting protein	--	--	Uncharacterized protein {ECO:0000313|Ensembl:ENSDARP00000123498} OS=Danio rerio (Zebrafish) PE=4 SV=1	PREDICTED: DEP domain-containing mTOR-interacting protein isoform X1 [Danio rerio]
EVM0005637.2	--	K15200|0|dre:563394|K15200 general transcription factor 3C polypeptide 2 | (RefSeq) gtf3c2, si:ch211-245h14.3; general transcription factor IIIC, polypeptide 2, beta	--	--	Si:ch211-245h14.3 protein {ECO:0000313|EMBL:AAI59229.1} OS=Danio rerio (Zebrafish) PE=2 SV=1	Si:ch211-245h14.3 protein [Danio rerio]
EVM0024244.1	--	K08501|5.06783e-114|dre:393346|K08501 syntaxin 8 | (RefSeq) stx8, zgc:64079; syntaxin 8	[U]	Intracellular trafficking, secretion, and vesicular transport	Uncharacterized protein {ECO:0000313|Ensembl:ENSDARP00000060546} OS=Danio rerio (Zebrafish) PE=2 SV=1	syntaxin-8 [Danio rerio]
EVM0034239.1	--	--	--	--	Transmembrane channel-like protein {ECO:0000256|RuleBase:RU310713} OS=Danio rerio (Zebrafish) PE=2 SV=1	PREDICTED: transmembrane channel-like protein 1 [Danio rerio]
EVM0019156.1	Biological Process: detection of chemical stimulus involved in sensory perception of bitter taste (GO:0001580);; Molecular Function: G protein-coupled receptor binding (GO:0001664);; Cellular Component: photoreceptor outer segment (GO:0001750);; Cellular Component: photoreceptor inner segment (GO:0001917);; Molecular Function: GTPase activity (GO:0003924);; Molecular Function: obsolete signal tra…	K04631|0|dre:140428|K04631 guanine nucleotide-binding protein G(t) subunit alpha 1/2 | (RefSeq) gnat1, wu:fk56e06; guanine nucleotide binding protein (G protein), alpha transducing activity polypeptide 1	[DT]	--	Uncharacterized protein {ECO:0000313|Ensembl:ENSDARP00000064895} OS=Danio rerio (Zebrafish) PE=2 SV=1	guanine nucleotide-binding protein G(t) subunit alpha-1 [Danio rerio]
EVM0018930.1	Molecular Function: DNA binding (GO:0003677);; Cellular Component: nucleus (GO:0005634);; Biological Process: regulation of transcription, DNA-templated (GO:0006355);; Biological Process: inner ear development (GO:0048839);;	K09275|0|dre:100034503|K09275 transcription factor CP2 and related proteins | (RefSeq) grhl2b, grhl2, si:dkey-21k18.2; grainyhead-like transcription factor 2b	[K]	Transcription	Uncharacterized protein {ECO:0000313|Ensembl:ENSDARP00000124302} OS=Danio rerio (Zebrafish) PE=2 SV=1	PREDICTED: grainyhead-like protein 2 homolog isoform X1 [Danio rerio]
EVM0035474.1	--	K04859|9.85792e-09|mze:101483348|K04859 voltage-dependent calcium channel alpha-2/delta-2 | (RefSeq) cacna2d2; calcium voltage-gated channel auxiliary subunit alpha2delta 2	--	--	Uncharacterized protein {ECO:0000313|Ensembl:ENSDARP00000057249} OS=Danio rerio (Zebrafish) PE=4 SV=1	PREDICTED: voltage-dependent calcium channel subunit alpha-2/delta-2 isoform X5 [Danio rerio]
EVM0014134.1	--	K20188|2.99744e-75|dre:791215|K20188 biogenesis of lysosome-related organelles complex 1 subunit 6 | (RefSeq) bloc1s6, pldn, zgc:158718; biogenesis of lysosomal organelles complex-1, subunit 6, pallidin	--	--	Biogenesis of lysosome-related organelles complex 1 subunit 6 {ECO:0000256|PIRNR:PIRNR037609} OS=Danio rerio (Zebrafish) PE=3 SV=1	biogenesis of lysosome-related organelles complex 1 subunit 6 [Danio rerio]
EVM0005093.1	Molecular Function: protein serine/threonine kinase activity (GO:0004674);; Molecular Function: ATP binding (GO:0005524);; Biological Process: protein phosphorylation (GO:0006468);;	K00907|0|dre:100003770|K00907 myosin-light-chain kinase [EC:2.7.11.18] | (RefSeq) mylk5, im:7148400, si:dkey-194j22.6; myosin, light chain kinase 5	[Z]	Cytoskeleton	Uncharacterized protein {ECO:0000313|Ensembl:ENSDARP00000097960} OS=Danio rerio (Zebrafish) PE=4 SV=1	PREDICTED: myosin light chain kinase, smooth muscle isoform X1 [Danio rerio]
EVM0024326.1	Cellular Component: intracellular (GO:0005622);; Biological Process: calcium-mediated signaling (GO:0019722);;	K17901|5.28939e-106|dre:336348|K17901 calcipressin-1 | (RefSeq) rcan1b, dscr1, rcan1, wu:fr92c05; regulator of calcineurin 1b	[TR]	--	Rcan1 protein {ECO:0000313|EMBL:AAH76439.1} (Fragment) OS=Danio rerio (Zebrafish) PE=2 SV=1	Rcan1 protein [Danio rerio]
EVM0015862.1	--	--	[L]	Replication, recombination and repair	Uncharacterized protein {ECO:0000313|Ensembl:ENSDARP00000093625} (Fragment) OS=Danio rerio (Zebrafish) PE=4 SV=1	PREDICTED: zinc finger BED domain-containing protein 1-like [Oreochromis niloticus]
EVM0032849.1	--	--	[RT]	--	Uncharacterized protein {ECO:0000313|Ensembl:ENSDARP00000031737} OS=Danio rerio (Zebrafish) PE=4 SV=1	PREDICTED: tubulin polymerization-promoting protein family member 3-like [Danio rerio]
EVM0018330.1	Molecular Function: metal ion binding (GO:0046872);;	--	[O]	Posttranslational modification, protein turnover, chaperones	Uncharacterized protein {ECO:0000313|Ensembl:ENSDARP00000092009} OS=Danio rerio (Zebrafish) PE=4 SV=1	PREDICTED: E3 ubiquitin/ISG15 ligase TRIM25-like [Danio rerio]
EVM0003543.1	Molecular Function: G protein-coupled receptor activity (GO:0004930);; Biological Process: signal transduction (GO:0007165);; Cellular Component: membrane (GO:0016020);;	K04010|0|dre:794255|K04010 C5a anaphylatoxin chemotactic receptor | (RefSeq) c3ar1, C3AR, C3a-R; C3a anaphylatoxin chemotactic receptor	--	--	C3a anaphylatoxin chemotactic receptor {ECO:0000313|Ensembl:ENSDARP00000040270} (Fragment) OS=Danio rerio (Zebrafish) PE=3 SV=1	RecName: Full=C3a anaphylatoxin chemotactic receptor; Short=C3AR; Short=C3a-R [Danio rerio]
EVM0024520.1	--	--	--	--	Uncharacterized protein {ECO:0000313|Ensembl:ENSORLP00000021409} OS=Oryzias latipes (Medaka fish) PE=4 SV=1	PREDICTED: uncharacterized protein LOC104951130 [Notothenia coriiceps]
EVM0010651.1	--	--	--	--	Uncharacterized protein {ECO:0000313|Ensembl:ENSDARP00000037007} OS=Danio rerio (Zebrafish) PE=4 SV=3	piggyBac transposable element-derived protein 5 [Danio rerio]
EVM0028039.1	--	--	--	--	Uncharacterized protein {ECO:0000313|Ensembl:ENSPMAP00000005842} (Fragment) OS=Petromyzon marinus (Sea lamprey) PE=4 SV=1	PREDICTED: dynein heavy chain-like [Xenopus (Silurana) tropicalis]
EVM0030168.1	Molecular Function: dopamine beta-monooxygenase activity (GO:0004500);; Molecular Function: copper ion binding (GO:0005507);; Biological Process: catecholamine metabolic process (GO:0006584);; Cellular Component: integral component of membrane (GO:0016021);; Biological Process: oxidation-reduction process (GO:0055114);;	--	[E]	Amino acid transport and metabolism	DBH-like monooxygenase protein 2 homolog {ECO:0000313|Ensembl:ENSDARP00000113999} OS=Danio rerio (Zebrafish) PE=4 SV=1	RecName: Full=DBH-like monooxygenase protein 2 homolog; Flags: Precursor [Danio rerio]
EVM0007771.1	--	--	--	--	Uncharacterized protein {ECO:0000313|Ensembl:ENSDARP00000112414} OS=Danio rerio (Zebrafish) PE=4 SV=1	PREDICTED: uncharacterized protein LOC103461714 [Poecilia reticulata]
EVM0001283.1	Biological Process: cell redox homeostasis (GO:0045454);;	--	[OC]	--	Uncharacterized protein {ECO:0000313|Ensembl:ENSAMXP00000015452} OS=Astyanax mexicanus (Blind cave fish) PE=4 SV=1	PREDICTED: thioredoxin-related transmembrane protein 4 [Astyanax mexicanus]
EVM0015284.1	--	K20799|0|mze:101474855|K20799 BRISC complex subunit Abro1 | (RefSeq) fam175b; family with sequence similarity 175 member B	--	--	Uncharacterized protein {ECO:0000313|Ensembl:ENSDARP00000129762} (Fragment) OS=Danio rerio (Zebrafish) PE=4 SV=1	PREDICTED: BRISC complex subunit Abro1 isoform X1 [Danio rerio]
EVM0026005.1	--	K01125|0|dre:569719|K01125 N-acetylglucosamine-1-phosphodiester alpha-N-acetylglucosaminidase [EC:3.1.4.45] | (RefSeq) nagpa, zgc:165534; N-acetylglucosamine-1-phosphodiester alpha-N-acetylglucosaminidase	--	--	Uncharacterized protein {ECO:0000313|Ensembl:ENSDARP00000108126} OS=Danio rerio (Zebrafish) PE=4 SV=1	PREDICTED: N-acetylglucosamine-1-phosphodiester alpha-N-acetylglucosaminidase isoform X1 [Danio rerio]
EVM0007977.1	--	K19531|0|dre:565314|K19531 codanin-1 | (RefSeq) cdan1, si:dkey-72l18.1; codanin 1	--	--	Uncharacterized protein {ECO:0000313|Ensembl:ENSDARP00000124014} (Fragment) OS=Danio rerio (Zebrafish) PE=4 SV=1	PREDICTED: codanin-1 [Danio rerio]
EVM0002026.1	--	K08202|6.02594e-28|crg:105329140|K08202 MFS transporter, OCT family, solute carrier family 22 (organic cation transporter), member 4/5 | (RefSeq) organic cation transporter protein-like	[R]	General function prediction only	Uncharacterized protein {ECO:0000313|Ensembl:ENSLOCP00000012016} OS=Lepisosteus oculatus (Spotted gar) PE=4 SV=1	Solute carrier family 22 member 13, partial [Charadrius vociferus]
EVM0008742.1	Biological Process: attachment of GPI anchor to protein (GO:0016255);; Cellular Component: GPI-anchor transamidase complex (GO:0042765);;	K05292|0|dre:556667|K05292 phosphatidylinositol glycan, class T | (RefSeq) pigt, si:ch211-153a8.2; phosphatidylinositol glycan anchor biosynthesis, class T	[MO]	--	Uncharacterized protein {ECO:0000313|Ensembl:ENSDARP00000120246} OS=Danio rerio (Zebrafish) PE=4 SV=1	PREDICTED: GPI transamidase component PIG-T [Danio rerio]
EVM0009930.1	--	--	--	--	PLAC8-like protein 1 {ECO:0000313|EMBL:ACI67846.1} OS=Salmo salar (Atlantic salmon) PE=2 SV=1	PLAC8-like protein 1 [Salmo salar]
EVM0034651.1	--	K16549|2.43073e-49|mze:101483352|K16549 myomegalin | (RefSeq) cdk5rap2; CDK5 regulatory subunit associated protein 2	--	--	Uncharacterized protein {ECO:0000313|Ensembl:ENSDARP00000111102} OS=Danio rerio (Zebrafish) PE=4 SV=1	PREDICTED: myomegalin isoform X7 [Danio rerio]
EVM0027454.4	--	--	[R]	General function prediction only	Uncharacterized protein {ECO:0000313|Ensembl:ENSDARP00000023199} OS=Danio rerio (Zebrafish) PE=4 SV=1	PREDICTED: tumor protein D54 isoform X3 [Danio rerio]
EVM0033421.1	--	K07127|1.08654e-23|crg:105338742|K07127 5-hydroxyisourate hydrolase [EC:3.5.2.17] | (RefSeq) 5-hydroxyisourate hydrolase-like	[I]	Lipid transport and metabolism	5-hydroxyisourate hydrolase {ECO:0000313|EMBL:AFP05955.1} OS=Callorhynchus milii (Elephant fish) PE=2 SV=1	LOC100049770 protein [Xenopus laevis]
EVM0004149.1	Biological Process: vesicle docking involved in exocytosis (GO:0006904);;	K15292|0|ola:101163425|K15292 syntaxin-binding protein 1 | (RefSeq) stxbp1; syntaxin binding protein 1	[U]	Intracellular trafficking, secretion, and vesicular transport	Uncharacterized protein {ECO:0000313|Ensembl:ENSTRUP00000000474} OS=Takifugu rubripes (Japanese pufferfish) PE=4 SV=1	PREDICTED: syntaxin-binding protein 1 isoform X1 [Danio rerio]
EVM0027059.1	--	--	--	--	Uncharacterized protein {ECO:0000313|Ensembl:ENSDARP00000129524} OS=Danio rerio (Zebrafish) PE=4 SV=1	PREDICTED: uncharacterized protein si:dkey-125e8.3 [Danio rerio]
EVM0001171.1	--	--	[J]	Translation, ribosomal structure and biogenesis	Uncharacterized protein {ECO:0000313|EMBL:KFP77074.1} (Fragment) OS=Acanthisitta chloris (rifleman) PE=4 SV=1	PREDICTED: cysteine--tRNA ligase, cytoplasmic-like, partial [Oryzias latipes]
EVM0031119.1	Molecular Function: phosphatidylinositol phospholipase C activity (GO:0004435);; Molecular Function: obsolete signal transducer activity (GO:0004871);; Molecular Function: calcium ion binding (GO:0005509);; Molecular Function: phospholipid binding (GO:0005543);; Biological Process: lipid metabolic process (GO:0006629);; Biological Process: intracellular signal transduction (GO:0035556);;	K15375|0|dre:563105|K15375 inactive phospholipase C-like protein 1 | (RefSeq) plcl1, si:dkey-15m21.1; phospholipase C-like 1	[T]	Signal transduction mechanisms	Phosphoinositide phospholipase C {ECO:0000256|RuleBase:RU361133} (Fragment) OS=Danio rerio (Zebrafish) PE=4 SV=2	PREDICTED: inactive phospholipase C-like protein 1 isoform X1 [Danio rerio]
EVM0020245.2	--	K07190|0|dre:572183|K07190 phosphorylase kinase alpha/beta subunit | (RefSeq) phka1a, phka1, wu:fl37h01; phosphorylase kinase, alpha 1a (muscle)	[G]	Carbohydrate transport and metabolism	Uncharacterized protein {ECO:0000313|Ensembl:ENSAMXP00000011637} OS=Astyanax mexicanus (Blind cave fish) PE=4 SV=1	PREDICTED: phosphorylase b kinase regulatory subunit alpha, skeletal muscle isoform isoform X1 [Danio rerio]
EVM0029758.1	Cellular Component: condensed chromosome (GO:0000793);; Molecular Function: DNA binding (GO:0003677);; Molecular Function: chromatin binding (GO:0003682);; Biological Process: mitotic nuclear envelope reassembly (GO:0007084);; Cellular Component: integral component of membrane (GO:0016021);; Cellular Component: nuclear outer membrane-endoplasmic reticulum membrane network (GO:0042175);;	--	--	--	Uncharacterized protein {ECO:0000313|Ensembl:ENSDARP00000108241} OS=Danio rerio (Zebrafish) PE=2 SV=1	thymopoietin a [Danio rerio]
EVM0007705.1	--	--	--	--	Uncharacterized protein {ECO:0000313|Ensembl:ENSONIP00000007953} (Fragment) OS=Oreochromis niloticus (Nile tilapia) PE=4 SV=1	PREDICTED: uncharacterized protein LOC101882462 [Danio rerio]
EVM0017373.1	Cellular Component: protein phosphatase type 2A complex (GO:0000159);; Cellular Component: cytoplasm (GO:0005737);; Biological Process: signal transduction (GO:0007165);; Molecular Function: protein phosphatase regulator activity (GO:0008601);; Biological Process: exit from mitosis (GO:0010458);; Biological Process: regulation of catalytic activity (GO:0050790);; Biological Process: cell division…	K04354|0|dre:558752|K04354 serine/threonine-protein phosphatase 2A regulatory subunit B | (RefSeq) ppp2r2aa, ppp2r2a, si:ch73-112n4.3; protein phosphatase 2, regulatory subunit B, alpha a	[T]	Signal transduction mechanisms	Serine/threonine-protein phosphatase 2A 55 kDa regulatory subunit B {ECO:0000256|RuleBase:RU331113} OS=Danio rerio (Zebrafish) PE=3 SV=1	PREDICTED: serine/threonine-protein phosphatase 2A 55 kDa regulatory subunit B alpha isoform [Danio rerio]
EVM0015287.3	Biological Process: mitotic cell cycle (GO:0000278);; Molecular Function: chromatin binding (GO:0003682);; Biological Process: regulation of transcription, DNA-templated (GO:0006355);; Molecular Function: zinc ion binding (GO:0008270);; Biological Process: anterior/posterior axis specification (GO:0009948);; Biological Process: protein ubiquitination (GO:0016567);; Cellular Component: nuclear bod…	K10695|0|dre:327035|K10695 E3 ubiquitin-protein ligase RNF1/2 [EC:2.3.2.27] | (RefSeq) rnf2, fa19h05, ring1b, wu:fa19h05, wz4556, wz4566; ring finger protein 2	[O]	Posttranslational modification, protein turnover, chaperones	Rnf2 protein {ECO:0000313|EMBL:AAI64137.1} OS=Danio rerio (Zebrafish) PE=2 SV=1	E3 ubiquitin-protein ligase RING2 [Danio rerio]
EVM0033946.1	Molecular Function: protein kinase activity (GO:0004672);; Molecular Function: ATP binding (GO:0005524);; Biological Process: protein phosphorylation (GO:0006468);;	K17542|0|dre:323839|K17542 SCY1-like protein 3 | (RefSeq) scyl3, wu:faa95c04, wu:fc11d06, zgc:55575; SCY1-like, kinase-like 3	[R]	General function prediction only	SCY1-like 3 (S. cerevisiae) {ECO:0000313|EMBL:AAH44195.1} OS=Danio rerio (Zebrafish) PE=2 SV=1	protein-associating with the carboxyl-terminal domain of ezrin [Danio rerio]
EVM0011700.1	--	--	[O]	Posttranslational modification, protein turnover, chaperones	Peptidyl-prolyl cis-trans isomerase {ECO:0000256|RuleBase:RU000493} (Fragment) OS=Gasterosteus aculeatus (Three-spined stickleback) PE=3 SV=1	PREDICTED: peptidyl-prolyl cis-trans isomerase-like 3 [Calypte anna]
EVM0020671.1	Molecular Function: oxidoreductase activity, acting on single donors with incorporation of molecular oxygen, incorporation of two atoms of oxygen (GO:0016702);; Biological Process: metabolic process (GO:0044710);; Molecular Function: metal ion binding (GO:0046872);;	K08022|2.40568e-174|mze:101480284|K08022 arachidonate 15-lipoxygenase (second type) / 8-lipoxygenase (S-type) [EC:1.13.11.33 1.13.11.-] | (RefSeq) arachidonate 12-lipoxygenase, 12R-type-like	--	--	Epidermis-type lipoxygenase 3 {ECO:0000313|EMBL:ACI32895.1} OS=Salmo salar (Atlantic salmon) PE=2 SV=1	Epidermis-type lipoxygenase 3 [Salmo salar]
EVM0023120.1	Cellular Component: nucleus (GO:0005634);; Cellular Component: cytoplasm (GO:0005737);; Biological Process: protein ufmylation (GO:0071569);;	K12162|1.43856e-57|dre:322756|K12162 ubiquitin-fold modifier 1 | (RefSeq) ufm1, BM-002, ubfm1, wu:fa10f05, wu:fb72g01, zgc:55335; ubiquitin-fold modifier 1	[S]	Function unknown	Ubiquitin-fold modifier 1 {ECO:0000313|EMBL:ADO28792.1} OS=Ictalurus punctatus (Channel catfish) PE=2 SV=1	ubiquitin-fold modifier 1 precursor [Danio rerio]
EVM0014815.1	--	K11650|0|dre:564317|K11650 SWI/SNF-related matrix-associated actin-dependent regulator of chromatin subfamily D | (RefSeq) smarcd2; SWI/SNF related, matrix associated, actin dependent regulator of chromatin, subfamily d, member 2	[BK]	--	Uncharacterized protein {ECO:0000313|Ensembl:ENSDARP00000104597} OS=Danio rerio (Zebrafish) PE=4 SV=1	PREDICTED: SWI/SNF-related matrix-associated actin-dependent regulator of chromatin subfamily D member 2 [Danio rerio]
EVM0009524.1	--	--	--	--	Oncorhynchus mykiss genomic scaffold, scaffold_25 {ECO:0000313|EMBL:CDQ57693.1} OS=Oncorhynchus mykiss (Rainbow trout) PE=4 SV=1	PREDICTED: uncharacterized protein LOC102076953, partial [Oreochromis niloticus]
EVM0022021.1	--	--	--	--	--	PREDICTED: activated CDC42 kinase 1-like [Notothenia coriiceps]
EVM0034269.1	--	--	--	--	Cytokine receptor family member b14 {ECO:0000313|EMBL:ADK22853.1} OS=Danio rerio (Zebrafish) PE=2 SV=1	interferon lambda receptor 1 precursor [Danio rerio]
EVM0025428.1	--	--	--	--	Uncharacterized protein {ECO:0000313|Ensembl:ENSDARP00000090064} OS=Danio rerio (Zebrafish) PE=4 SV=1	PREDICTED: NACHT, LRR and PYD domains-containing protein 3 isoform X5 [Danio rerio]
EVM0024900.1	Molecular Function: protein serine/threonine kinase activity (GO:0004674);; Molecular Function: ATP binding (GO:0005524);; Biological Process: protein phosphorylation (GO:0006468);; Biological Process: cell division (GO:0051301);;	K02211|0|dre:321602|K02211 cyclin-dependent kinase 9 [EC:2.7.11.22 2.7.11.23] | (RefSeq) cdk9, wu:fb22e09, wu:fc06c02; cyclin-dependent kinase 9 (CDC2-related kinase)	[D]	Cell cycle control, cell division, chromosome partitioning	Uncharacterized protein {ECO:0000313|Ensembl:ENSDARP00000065858} OS=Danio rerio (Zebrafish) PE=2 SV=1	cyclin-dependent kinase 9 [Danio rerio]
EVM0029761.1	--	K04129|0|dre:792708|K04129 muscarinic acetylcholine receptor M1 | (RefSeq) chrm1a; cholinergic receptor, muscarinic 1a	[T]	Signal transduction mechanisms	Muscarinic acetylcholine receptor {ECO:0000256|RuleBase:RU361191} OS=Danio rerio (Zebrafish) PE=3 SV=1	PREDICTED: muscarinic acetylcholine receptor M3-like [Danio rerio]
EVM0008090.1	Molecular Function: DNA binding (GO:0003677);; Molecular Function: chromatin binding (GO:0003682);;	--	[R]	General function prediction only	Uncharacterized protein {ECO:0000313|Ensembl:ENSDARP00000105777} OS=Danio rerio (Zebrafish) PE=4 SV=1	chromatin complexes subunit BAP18 [Danio rerio]
EVM0015323.1	Molecular Function: non-membrane spanning protein tyrosine kinase activity (GO:0004715);; Molecular Function: ATP binding (GO:0005524);; Cellular Component: cytoskeleton (GO:0005856);; Biological Process: protein phosphorylation (GO:0006468);; Biological Process: intracellular signal transduction (GO:0007243);; Cellular Component: membrane (GO:0016020);;	K11219|0|dre:100536675|K11219 non-receptor tyrosine-protein kinase TYK2 [EC:2.7.10.2] | (RefSeq) tyk2; tyrosine kinase 2	[T]	Signal transduction mechanisms	Tyrosine-protein kinase {ECO:0000256|RuleBase:RU003492} OS=Danio rerio (Zebrafish) PE=3 SV=1	PREDICTED: non-receptor tyrosine-protein kinase TYK2 isoform X2 [Danio rerio]
EVM0033483.1	--	--	[L]	Replication, recombination and repair	LOC100036779 protein {ECO:0000313|EMBL:AAI24967.1} OS=Xenopus laevis (African clawed frog) PE=2 SV=1	PREDICTED: DNA mismatch repair protein Mlh1, partial [Nestor notabilis]
EVM0021422.1	Molecular Function: calcium ion binding (GO:0005509);; Cellular Component: mitochondrial inner membrane (GO:0005743);; Cellular Component: integral component of membrane (GO:0016021);; Biological Process: transmembrane transport (GO:0055085);;	K14684|0|dre:561087|K14684 solute carrier family 25 (mitochondrial phosphate transporter), member 23/24/25/41 | (RefSeq) slc25a23b, si:dkey-204f11.59; solute carrier family 25 (mitochondrial carrier; phosphate carrier), member 23b	[F]	Nucleotide transport and metabolism	Uncharacterized protein {ECO:0000313|Ensembl:ENSDARP00000121296} OS=Danio rerio (Zebrafish) PE=3 SV=1	solute carrier family 25, member 23 [Danio rerio]
EVM0011121.1	Biological Process: chondrocyte differentiation (GO:0002062);; Biological Process: mesenchymal to epithelial transition involved in metanephros morphogenesis (GO:0003337);; Molecular Function: DNA-binding transcription factor activity (GO:0003700);; Cellular Component: nucleus (GO:0005634);; Biological Process: protein import into nucleus (GO:0006606);; Biological Process: mesodermal cell fate sp…	K19472|0|dre:83415|K19472 homeobox protein SIX2 | (RefSeq) six2a, six2.1, wu:fj04e08, zgc:91945; SIX homeobox 2a	[K]	Transcription	Uncharacterized protein {ECO:0000313|Ensembl:ENSDARP00000075251} OS=Danio rerio (Zebrafish) PE=2 SV=1	homeobox protein SIX2 [Danio rerio]
EVM0005310.1	--	--	--	--	Uncharacterized protein {ECO:0000313|Ensembl:ENSDARP00000102693} OS=Danio rerio (Zebrafish) PE=4 SV=1	PREDICTED: interferon-induced very large GTPase 1-like [Danio rerio]
EVM0005174.1	--	--	[R]	General function prediction only	Uncharacterized protein {ECO:0000313|Ensembl:ENSDARP00000125172} OS=Danio rerio (Zebrafish) PE=4 SV=1	PREDICTED: oocyte zinc finger protein XlCOF6-like [Danio rerio]
EVM0019469.1	Molecular Function: sulfotransferase activity (GO:0008146);;	K04743|0|dre:563748|K04743 chondroitin 6-sulfotransferase 7 [EC:2.8.2.17] | (RefSeq) chst7, si:dkey-62e6.5; carbohydrate (N-acetylglucosamine 6-O) sulfotransferase 7	--	--	Sulfotransferase {ECO:0000256|RuleBase:RU361155} OS=Danio rerio (Zebrafish) PE=3 SV=1	PREDICTED: carbohydrate sulfotransferase 7 [Danio rerio]
EVM0012376.1	--	K05123|0|dre:561183|K05123 receptor tyrosine kinase-like orphan receptor 2 [EC:2.7.10.1] | (RefSeq) ror2; receptor tyrosine kinase-like orphan receptor 2	[TU]	--	Tyrosine-protein kinase transmembrane receptor {ECO:0000256|PIRNR:PIRNR000624} OS=Danio rerio (Zebrafish) PE=3 SV=1	PREDICTED: tyrosine-protein kinase transmembrane receptor ROR2 [Danio rerio]
EVM0000959.1	Cellular Component: intracellular (GO:0005622);; Biological Process: intracellular signal transduction (GO:0035556);;	--	--	--	Uncharacterized protein {ECO:0000313|Ensembl:ENSDARP00000067516} (Fragment) OS=Danio rerio (Zebrafish) PE=4 SV=2	PREDICTED: DEP domain-containing protein 7 [Danio rerio]
EVM0029527.1	Molecular Function: NAD(P)+ transhydrogenase (AB-specific) activity (GO:0008750);; Biological Process: proton transmembrane transport (GO:0015992);; Cellular Component: integral component of membrane (GO:0016021);; Molecular Function: NADP binding (GO:0050661);; Biological Process: oxidation-reduction process (GO:0055114);;	--	--	--	Uncharacterized protein {ECO:0000313|Ensembl:ENSONIP00000016755} OS=Oreochromis niloticus (Nile tilapia) PE=4 SV=1	PREDICTED: NAD(P) transhydrogenase, mitochondrial-like isoform X1 [Oreochromis niloticus]
EVM0007269.1	Biological Process: transport (GO:0006810);; Cellular Component: integral component of membrane (GO:0016021);;	K15112|0|dre:393312|K15112 solute carrier family 25 (mitochondrial uncoupling protein), member 27 | (RefSeq) slc25a27, zgc:63899; solute carrier family 25, member 27	[C]	Energy production and conversion	Solute carrier family 25, member 27 {ECO:0000313|EMBL:AAH53139.1} OS=Danio rerio (Zebrafish) PE=2 SV=1	mitochondrial uncoupling protein 4 [Danio rerio]
EVM0023919.1	Molecular Function: DNA binding (GO:0003677);; Molecular Function: transposase activity (GO:0004803);; Cellular Component: nucleus (GO:0005634);; Biological Process: transposition, DNA-mediated (GO:0006313);; Biological Process: DNA integration (GO:0015074);;	K10802|6.58371e-120|dre:795095|K10802 high mobility group protein B1 | (RefSeq) hmgb1b, si:dkey-1m11.1, wu:fa96c07, wu:fb13a05, zgc:165618; high mobility group box 1b	[R]	General function prediction only	Uncharacterized protein {ECO:0000313|Ensembl:ENSDARP00000128993} OS=Danio rerio (Zebrafish) PE=4 SV=1	high mobility group protein B1 [Danio rerio]
EVM0004500.1	--	K12864|0|dre:393840|K12864 beta-catenin-like protein 1 | (RefSeq) ctnnbl1, zgc:77673; catenin, beta like 1	[S]	Function unknown	Uncharacterized protein {ECO:0000313|Ensembl:ENSDARP00000026984} OS=Danio rerio (Zebrafish) PE=2 SV=1	beta-catenin-like protein 1 [Danio rerio]
EVM0001007.1	--	--	[R]	General function prediction only	Uncharacterized protein {ECO:0000313|Ensembl:ENSONIP00000026288} OS=Oreochromis niloticus (Nile tilapia) PE=4 SV=1	PREDICTED: uncharacterized protein LOC101160436 [Oryzias latipes]
EVM0018374.1	Biological Process: protein glycosylation (GO:0006486);; Biological Process: heparan sulfate proteoglycan biosynthetic process (GO:0015012);; Cellular Component: integral component of endoplasmic reticulum membrane (GO:0030176);; Molecular Function: glucuronosyl-N-acetylglucosaminyl-proteoglycan 4-alpha-N-acetylglucosaminyltransferase activity (GO:0050508);; Molecular Function: N-acetylglucosamin…	K02366|0|dre:497280|K02366 glucuronyl/N-acetylglucosaminyl transferase EXT1 [EC:2.4.1.224 2.4.1.225] | (RefSeq) ext1b; exostosin glycosyltransferase 1b	[GMW]	--	Uncharacterized protein {ECO:0000313|Ensembl:ENSDARP00000108198} (Fragment) OS=Danio rerio (Zebrafish) PE=4 SV=1	exostosin-1b [Danio rerio]
EVM0002170.1	Biological Process: regulation of translation (GO:0006417);; Cellular Component: neuron projection (GO:0043005);;	--	[JT]	--	Uncharacterized protein {ECO:0000313|Ensembl:ENSDARP00000101105} OS=Danio rerio (Zebrafish) PE=4 SV=1	PREDICTED: protein Smaug homolog 1 isoform X1 [Danio rerio]
EVM0010387.1	--	--	--	--	Uncharacterized protein {ECO:0000313|Ensembl:ENSDARP00000034658} OS=Danio rerio (Zebrafish) PE=4 SV=1	small acidic protein [Danio rerio]
EVM0018007.1	--	--	--	--	--	PREDICTED: proline-, glutamic acid- and leucine-rich protein 1-like [Danio rerio]
EVM0024749.1	--	--	[R]	General function prediction only	UBX domain protein 4 {ECO:0000313|EMBL:AAH64707.1} OS=Danio rerio (Zebrafish) PE=2 SV=1	UBX domain-containing protein 4 [Danio rerio]
EVM0001023.1	--	--	[S]	Function unknown	WD repeat-containing protein 91 {ECO:0000313|Ensembl:ENSDARP00000024476} (Fragment) OS=Danio rerio (Zebrafish) PE=4 SV=1	WD repeat-containing protein 91 [Danio rerio]
EVM0014286.1	Molecular Function: zinc ion binding (GO:0008270);;	K04511|0|dre:368250|K04511 prickle | (RefSeq) prickle2b, cb886, im:7138215, pk2, prickle2; prickle homolog 2b	[TZR]	--	Uncharacterized protein {ECO:0000313|Ensembl:ENSDARP00000054743} OS=Danio rerio (Zebrafish) PE=4 SV=1	PREDICTED: prickle-like protein 2 isoform X1 [Danio rerio]
EVM0020685.1	--	--	[R]	General function prediction only	Pancreatic secretory trypsin inhibitor {ECO:0000313|EMBL:ACM09634.1} OS=Salmo salar (Atlantic salmon) PE=2 SV=1	Pancreatic secretory trypsin inhibitor precursor [Salmo salar]
EVM0024805.3	--	--	[S]	Function unknown	Uncharacterized protein {ECO:0000313|Ensembl:ENSDARP00000075481} OS=Danio rerio (Zebrafish) PE=2 SV=1	necdin-like 2 [Danio rerio]
EVM0034839.2	--	--	--	--	Novel protein (Zgc:77021) {ECO:0000313|EMBL:CAK04610.1} OS=Danio rerio (Zebrafish) PE=4 SV=1	novel protein (zgc:77021) [Danio rerio]
EVM0013005.1	Biological Process: branching involved in blood vessel morphogenesis (GO:0001569);; Biological Process: positive regulation of endothelial cell proliferation (GO:0001938);; Biological Process: lymphangiogenesis (GO:0001946);; Biological Process: sprouting angiogenesis (GO:0002040);; Molecular Function: vascular endothelial growth factor receptor binding (GO:0005172);; Biological Process: endoderm…	K05449|9.44422e-128|dre:403049|K05449 vascular endothelial growth factor C/D | (RefSeq) vegfc; vascular endothelial growth factor c	--	--	Vascular endothelial growth factor c {ECO:0000313|EMBL:AAI14254.1} OS=Danio rerio (Zebrafish) PE=2 SV=1	PREDICTED: vascular endothelial growth factor C isoform X1 [Danio rerio]
EVM0021755.1	--	--	[S]	Function unknown	Zgc:100920 {ECO:0000313|EMBL:AAH77108.1} OS=Danio rerio (Zebrafish) PE=2 SV=1	uncharacterized protein LOC445241 precursor [Danio rerio]
EVM0026909.1	--	--	--	--	Uncharacterized protein {ECO:0000313|Ensembl:ENSORLP00000004334} OS=Oryzias latipes (Medaka fish) PE=4 SV=1	PREDICTED: uncharacterized protein LOC101882425 [Danio rerio]
EVM0024193.1	Cellular Component: integral component of membrane (GO:0016021);; Biological Process: G protein-coupled purinergic nucleotide receptor signaling pathway (GO:0035589);; Molecular Function: G protein-coupled purinergic nucleotide receptor activity (GO:0045028);;	K08410|0|dre:556711|K08410 G protein-coupled receptor 18 | (RefSeq) gpr18, si:ch211-184m13.2; G protein-coupled receptor 18	--	--	Uncharacterized protein {ECO:0000313|Ensembl:ENSDARP00000129797} (Fragment) OS=Danio rerio (Zebrafish) PE=4 SV=1	PREDICTED: N-arachidonyl glycine receptor [Danio rerio]
EVM0033456.1	--	K12569|5.90779e-36|dre:558212|K12569 emerin | (RefSeq) emd, fj58f01, wu:fj58f01; emerin (Emery-Dreifuss muscular dystrophy)	--	--	Uncharacterized protein {ECO:0000313|Ensembl:ENSDARP00000122765} OS=Danio rerio (Zebrafish) PE=4 SV=1	novel protein [Danio rerio]
EVM0007897.1	Molecular Function: pyruvate dehydrogenase activity (GO:0004738);; Biological Process: oxidation-reduction process (GO:0055114);;	--	[C]	Energy production and conversion	Pyruvate dehydrogenase (Lipoamide) beta {ECO:0000313|EMBL:AFP03307.1} OS=Callorhynchus milii (Elephant fish) PE=2 SV=1	PREDICTED: pyruvate dehydrogenase E1 component subunit beta, mitochondrial [Callorhinchus milii]
EVM0032083.1	--	--	--	--	Zgc:112024 {ECO:0000313|EMBL:AAH91532.1} OS=Danio rerio (Zebrafish) PE=2 SV=1	protein FAM221A [Danio rerio]
EVM0024603.1	--	--	--	--	Uncharacterized protein {ECO:0000313|Ensembl:ENSDARP00000101059} OS=Danio rerio (Zebrafish) PE=4 SV=1	regulator of microtubule dynamics protein 1 [Danio rerio]
EVM0019760.1	Molecular Function: protein kinase activity (GO:0004672);;	--	[A]	RNA processing and modification	Uncharacterized protein {ECO:0000313|Ensembl:ENSDARP00000089604} OS=Danio rerio (Zebrafish) PE=4 SV=1	PREDICTED: serine/threonine-protein kinase PRP4 homolog isoform X1 [Astyanax mexicanus]
EVM0027397.1	--	--	--	--	Uncharacterized protein {ECO:0000313|Ensembl:ENSDARP00000076009} OS=Danio rerio (Zebrafish) PE=4 SV=1	PREDICTED: transcription factor 19 [Danio rerio]
EVM0013719.1	--	K16530|1.68437e-85|dre:101884343|K16530 A-kinase anchor protein 14 | (RefSeq) akap14; si:dkeyp-81f3.4	--	--	Uncharacterized protein {ECO:0000313|Ensembl:ENSLOCP00000018755} OS=Lepisosteus oculatus (Spotted gar) PE=4 SV=1	PREDICTED: A-kinase anchor protein 14 [Danio rerio]
EVM0031107.1	--	--	--	--	Uncharacterized protein {ECO:0000313|Ensembl:ENSLACP00000008442} (Fragment) OS=Latimeria chalumnae (West Indian ocean coelacanth) PE=4 SV=1	PREDICTED: coiled-coil domain-containing protein 106 [Alligator mississippiensis]
EVM0014844.1	Biological Process: positive regulation of mesenchymal cell proliferation (GO:0002053);; Molecular Function: chromatin binding (GO:0003682);; Molecular Function: double-stranded DNA binding (GO:0003690);; Molecular Function: transcription factor activity, RNA polymerase II distal enhancer sequence-specific binding (GO:0003705);; Cellular Component: transcription factor complex (GO:0005667);; Cell…	K09409|0|dre:555242|K09409 forkhead box protein P | (RefSeq) foxp2; forkhead box P2	[K]	Transcription	Forkhead box P2 {ECO:0000313|EMBL:ACJ36223.1} OS=Ctenopharyngodon idella (Grass carp) PE=2 SV=1	forkhead box P2 [Ctenopharyngodon idella]
EVM0006192.1	--	--	--	--	--	PREDICTED: uncharacterized protein LOC102076953, partial [Oreochromis niloticus]
EVM0019067.1	--	K11718|0|dre:497542|K11718 UDP-glucose:glycoprotein glucosyltransferase [EC:2.4.1.-] | (RefSeq) uggt2, im:7146988, ugcgl2, wu:fi13a08; UDP-glucose glycoprotein glucosyltransferase 2	[G]	Carbohydrate transport and metabolism	Uncharacterized protein {ECO:0000313|Ensembl:ENSDARP00000108742} OS=Danio rerio (Zebrafish) PE=4 SV=2	PREDICTED: UDP-glucose:glycoprotein glucosyltransferase 2 isoform X2 [Danio rerio]
EVM0035963.1	Molecular Function: metallocarboxypeptidase activity (GO:0004181);; Biological Process: proteolysis (GO:0006508);; Molecular Function: zinc ion binding (GO:0008270);;	K08779|3.79504e-103|dre:246092|K08779 carboxypeptidase A1 [EC:3.4.17.1] | (RefSeq) cpa5, cb1060, cpa, wu:fb68f03; carboxypeptidase A5	[S]	Function unknown	Uncharacterized protein {ECO:0000313|Ensembl:ENSDARP00000034171} OS=Danio rerio (Zebrafish) PE=2 SV=1	carboxypeptidase A precursor [Danio rerio]
EVM0031962.1	Molecular Function: structural constituent of ribosome (GO:0003735);; Cellular Component: ribosome (GO:0005840);; Biological Process: translation (GO:0006412);; Biological Process: embryo development (GO:0009790);; Biological Process: pancreas development (GO:0031016);;	K02934|6.1557e-153|dre:336727|K02934 large subunit ribosomal protein L6e | (RefSeq) rpl6, wu:fa93h05, wu:fb26a11, zgc:111805; ribosomal protein L6	[J]	Translation, ribosomal structure and biogenesis	Ribosomal protein L6 {ECO:0000313|EMBL:AAK95130.1} (Fragment) OS=Ictalurus punctatus (Channel catfish) PE=2 SV=1	ribosomal protein L6 [Ictalurus punctatus]
EVM0016748.1	Molecular Function: catalytic activity (GO:0003824);;	K14286|4.16156e-81|xma:102219957|K14286 ethanolamine-phosphate phospho-lyase [EC:4.2.3.2] | (RefSeq) etnppl; ethanolamine-phosphate phospho-lyase	[E]	Amino acid transport and metabolism	Uncharacterized protein {ECO:0000313|Ensembl:ENSXMAP00000015020} OS=Xiphophorus maculatus (Southern platyfish) PE=3 SV=1	PREDICTED: ethanolamine-phosphate phospho-lyase-like [Xiphophorus maculatus]
EVM0009948.2	--	K04498|0|dre:565612|K04498 E1A/CREB-binding protein [EC:2.3.1.48] | (RefSeq) ep300b, EP300a, P300-B, gb:dq017642, wu:fj84f01; E1A binding protein p300 b	[K]	Transcription	Uncharacterized protein {ECO:0000313|Ensembl:ENSDARP00000081202} OS=Danio rerio (Zebrafish) PE=4 SV=1	PREDICTED: histone acetyltransferase p300 isoform X6 [Danio rerio]
EVM0013576.1	--	K07988|2.63797e-40|dre:100101460|K07988 hematopoietic cell signal transducer | (RefSeq) hcst, dap10; hematopoietic cell signal transducer	--	--	Uncharacterized protein {ECO:0000313|Ensembl:ENSDARP00000114360} OS=Danio rerio (Zebrafish) PE=4 SV=1	hematopoietic cell signal transducer precursor [Danio rerio]
EVM0031686.1	--	K21072|0|dre:559941|K21072 A-kinase anchor protein 28 | (RefSeq) arhgef28, rgnef, si:ch211-1o14.5; Rho guanine nucleotide exchange factor (GEF) 28	[T]	Signal transduction mechanisms	Uncharacterized protein {ECO:0000313|Ensembl:ENSDARP00000116715} OS=Danio rerio (Zebrafish) PE=4 SV=1	PREDICTED: rho guanine nucleotide exchange factor 28 isoform X1 [Danio rerio]
EVM0035580.1	--	--	--	--	Uncharacterized protein {ECO:0000313|Ensembl:ENSDARP00000115672} OS=Danio rerio (Zebrafish) PE=4 SV=1	PREDICTED: MAP6 domain-containing protein 1 [Danio rerio]
EVM0003725.1	--	--	[V]	Defense mechanisms	Uncharacterized protein {ECO:0000313|Ensembl:ENSDARP00000106534} OS=Danio rerio (Zebrafish) PE=4 SV=1	PREDICTED: monocyte to macrophage differentiation factor 2-like isoform X1 [Danio rerio]
EVM0022318.1	Molecular Function: DNA-binding transcription factor activity (GO:0003700);; Cellular Component: nucleus (GO:0005634);; Biological Process: regulation of transcription, DNA-templated (GO:0006355);;	K17335|9.48667e-11|pon:100173744|K17335 nuclear factor of activated T-cells 5 | (RefSeq) NFAT5; nuclear factor of activated T-cells 5	--	--	Uncharacterized protein {ECO:0000313|Ensembl:ENSPFOP00000029133} OS=Poecilia formosa (Amazon molly) PE=4 SV=1	PREDICTED: nuclear factor of activated T-cells 5 [Esox lucius]
EVM0035240.1	--	--	[O]	Posttranslational modification, protein turnover, chaperones	Maleylacetoacetate isomerase-like protein {ECO:0000313|EMBL:JAB53933.1} OS=Micrurus fulvius (Eastern coral snake) PE=2 SV=1	PREDICTED: maleylacetoacetate isomerase isoform X1 [Chlamydotis macqueenii]
EVM0033071.1	--	--	[R]	General function prediction only	Uncharacterized protein {ECO:0000313|Ensembl:ENSDARP00000097546} OS=Danio rerio (Zebrafish) PE=4 SV=1	PREDICTED: probable N-acetyltransferase camello [Danio rerio]
EVM0018828.1	Molecular Function: signaling receptor activity (GO:0004872);; Biological Process: multicellular organism development (GO:0007275);; Cellular Component: membrane (GO:0016020);;	K06840|0|dre:100004611|K06840 semaphorin 3 | (RefSeq) sema3bl, fc22d04, si:ch211-106g4.1, wu:fc22d04; sema domain, immunoglobulin domain (Ig), short basic domain, secreted, (semaphorin) 3bl	[T]	Signal transduction mechanisms	Uncharacterized protein {ECO:0000313|Ensembl:ENSDARP00000046862} OS=Danio rerio (Zebrafish) PE=4 SV=1	semaphorin-3G precursor [Danio rerio]
EVM0001790.1	--	--	[TV]	--	Uncharacterized protein {ECO:0000313|Ensembl:ENSDARP00000039397} OS=Danio rerio (Zebrafish) PE=4 SV=1	PREDICTED: secretory phospholipase A2 receptor-like [Danio rerio]
EVM0032094.1	Molecular Function: obsolete ubiquitin thiolesterase activity (GO:0004221);; Biological Process: ubiquitin-dependent protein catabolic process (GO:0006511);; Molecular Function: cysteine-type peptidase activity (GO:0008234);;	K11835|0|dre:449927|K11835 ubiquitin carboxyl-terminal hydrolase 4/11/15 [EC:3.4.19.12] | (RefSeq) usp4, im:7139722, unpEL, wu:fa11d11; ubiquitin specific peptidase 4 (proto-oncogene)	[O]	Posttranslational modification, protein turnover, chaperones	Uncharacterized protein {ECO:0000313|Ensembl:ENSDARP00000039867} OS=Danio rerio (Zebrafish) PE=4 SV=1	PREDICTED: ubiquitin carboxyl-terminal hydrolase 4 [Danio rerio]
EVM0006055.1	--	--	[R]	General function prediction only	Uncharacterized protein {ECO:0000313|Ensembl:ENSDARP00000060225} (Fragment) OS=Danio rerio (Zebrafish) PE=4 SV=1	PREDICTED: thymic stromal cotransporter homolog [Danio rerio]
EVM0022257.1	--	--	[L]	Replication, recombination and repair	Uncharacterized protein {ECO:0000313|Ensembl:ENSAMXP00000016493} OS=Astyanax mexicanus (Blind cave fish) PE=4 SV=1	PREDICTED: zinc finger BED domain-containing protein 4 [Danio rerio]
EVM0030320.1	Biological Process: drug transmembrane transport (GO:0006855);; Molecular Function: drug transmembrane transporter activity (GO:0015238);; Cellular Component: integral component of membrane (GO:0016021);;	K08155|0|dre:571483|K08155 MFS transporter, DHA1 family, solute carrier family 18 (vesicular amine transporter), member 1/2 | (RefSeq) slc18a1; solute carrier family 18 member A1	[U]	Intracellular trafficking, secretion, and vesicular transport	Uncharacterized protein {ECO:0000313|Ensembl:ENSDARP00000100785} (Fragment) OS=Danio rerio (Zebrafish) PE=4 SV=2	PREDICTED: chromaffin granule amine transporter [Danio rerio]
EVM0024257.1	Cellular Component: nucleus (GO:0005634);; Cellular Component: cytoplasm (GO:0005737);; Cellular Component: membrane (GO:0016020);;	K11137|0|dre:777634|K11137 telomere length regulation protein | (RefSeq) telo2, si:ch211-153c20.2, zC153C20.2, zgc:153824; TEL2, telomere maintenance 2, homolog (S. cerevisiae)	[S]	Function unknown	Telomere length regulation protein TEL2 homolog {ECO:0000313|Ensembl:ENSDARP00000114983} OS=Danio rerio (Zebrafish) PE=4 SV=1	telomere length regulation protein TEL2 homolog isoform 1 [Danio rerio]
EVM0011065.1	Biological Process: protein glycosylation (GO:0006486);; Molecular Function: fucosyltransferase activity (GO:0008417);; Cellular Component: integral component of membrane (GO:0016021);; Cellular Component: Golgi cisterna membrane (GO:0032580);; Biological Process: fucosylation (GO:0036065);;	K07635|0|dre:562250|K07635 galactoside alpha-1,3-fucosyltransferase 7 [EC:2.4.1.-] | (RefSeq) fut7, zgc:152705; fucosyltransferase 7 (alpha (1,3) fucosyltransferase)	[GE]	--	Uncharacterized protein {ECO:0000313|Ensembl:ENSDARP00000065817} OS=Danio rerio (Zebrafish) PE=2 SV=1	alpha-1,3-fucosyltransferase [Danio rerio]
EVM0027847.1	--	--	--	--	Uncharacterized protein {ECO:0000313|Ensembl:ENSDARP00000112598} OS=Danio rerio (Zebrafish) PE=4 SV=1	PREDICTED: NXPE family member 3-like [Danio rerio]
EVM0026547.1	Biological Process: termination of G protein-coupled receptor signaling pathway (GO:0038032);;	K16526|0|dre:566920|K16526 A-kinase anchor protein 10 | (RefSeq) akap10, fc10g11, si:dkey-197m14.4, wu:fc10g11; A kinase (PRKA) anchor protein 10	[T]	Signal transduction mechanisms	Uncharacterized protein {ECO:0000313|Ensembl:ENSDARP00000114357} OS=Danio rerio (Zebrafish) PE=4 SV=1	PREDICTED: A-kinase anchor protein 10, mitochondrial isoform X1 [Danio rerio]
EVM0000971.1	--	--	[O]	Posttranslational modification, protein turnover, chaperones	Heat shock 70 kDa protein 12B {ECO:0000313|EMBL:KFP73540.1} (Fragment) OS=Acanthisitta chloris (rifleman) PE=4 SV=1	PREDICTED: heat shock 70 kDa protein 12B-like, partial [Egretta garzetta]
EVM0001090.1	--	--	--	--	Putative nuclease HARBI1 {ECO:0000313|EMBL:CBN82168.1} OS=Dicentrarchus labrax (European seabass) PE=4 SV=1	PREDICTED: putative nuclease HARBI1-like [Oryzias latipes]
EVM0023666.1	Molecular Function: ubiquitin-protein transferase activity (GO:0004842);; Cellular Component: nucleus (GO:0005634);; Cellular Component: cytosol (GO:0005829);; Biological Process: multicellular organism development (GO:0007275);; Molecular Function: zinc ion binding (GO:0008270);; Biological Process: ubiquitin-dependent protein catabolic process (GO:0042787);; Biological Process: proteasome-media…	K04506|0|dre:80955|K04506 E3 ubiquitin-protein ligase SIAH1 [EC:2.3.2.27] | (RefSeq) siah1, Siah1a, id:ibd2635, zgc:56026; siah E3 ubiquitin protein ligase 1	[R]	General function prediction only	E3 ubiquitin-protein ligase {ECO:0000256|RuleBase:RU201113} OS=Astyanax mexicanus (Blind cave fish) PE=3 SV=1	PREDICTED: E3 ubiquitin-protein ligase Siah1 isoform X1 [Danio rerio]
EVM0029572.1	--	--	--	--	Uncharacterized protein {ECO:0000313|Ensembl:ENSDARP00000115662} OS=Danio rerio (Zebrafish) PE=4 SV=1	PREDICTED: LOW QUALITY PROTEIN: selenoprotein H-like [Astyanax mexicanus]
EVM0033710.1	Molecular Function: hydrolase activity (GO:0016787);;	K07002|5.30887e-121|dre:553083|K07002 uncharacterized protein | (RefSeq) rbbp9, im:7247963, si:ch211-258l4.7, zgc:152807; retinoblastoma binding protein 9	--	--	Uncharacterized protein {ECO:0000313|Ensembl:ENSDARP00000095196} OS=Danio rerio (Zebrafish) PE=2 SV=1	putative hydrolase RBBP9 [Danio rerio]
EVM0026928.1	--	--	--	--	--	PREDICTED: histidine protein kinase NIK1-like, partial [Meleagris gallopavo]
EVM0029118.1	Molecular Function: nucleic acid binding (GO:0003676);; Molecular Function: metal ion binding (GO:0046872);;	--	[R]	General function prediction only	Zgc:174564 protein {ECO:0000313|EMBL:AAI55211.1} OS=Danio rerio (Zebrafish) PE=2 SV=1	uncharacterized protein LOC100141340 [Danio rerio]
EVM0020836.1	--	--	[R]	General function prediction only	Zgc:153288 {ECO:0000313|EMBL:AAI24659.1} OS=Danio rerio (Zebrafish) PE=2 SV=1	uncharacterized protein LOC768178 [Danio rerio]
EVM0020772.1	--	--	[O]	Posttranslational modification, protein turnover, chaperones	Uncharacterized protein {ECO:0000313|Ensembl:ENSDARP00000049917} OS=Danio rerio (Zebrafish) PE=4 SV=1	tripartite motif containing 35-27 [Danio rerio]
EVM0002759.1	Cellular Component: condensed chromosome kinetochore (GO:0000777);; Cellular Component: nucleus (GO:0005634);; Biological Process: mitotic cell cycle (GO:0007067);; Cellular Component: Ndc80 complex (GO:0031262);; Biological Process: cell division (GO:0051301);;	K11549|4.24812e-110|dre:554147|K11549 kinetochore protein Spc24, animal type | (RefSeq) spc24, wu:fb79a02, zgc:110417; SPC24, NDC80 kinetochore complex component, homolog (S. cerevisiae)	--	--	Zgc:110417 protein {ECO:0000313|EMBL:AAI52265.1} OS=Danio rerio (Zebrafish) PE=2 SV=1	RecName: Full=Kinetochore protein Spc24 [Danio rerio]
EVM0033213.1	--	--	[D]	Cell cycle control, cell division, chromosome partitioning	Uncharacterized protein {ECO:0000313|Ensembl:ENSLACP00000015431} OS=Latimeria chalumnae (West Indian ocean coelacanth) PE=4 SV=1	PREDICTED: kyphoscoliosis peptidase [Stegastes partitus]
EVM0007194.1	Biological Process: ovarian follicle development (GO:0001541);; Biological Process: extraocular skeletal muscle development (GO:0002074);; Molecular Function: double-stranded DNA binding (GO:0003690);; Molecular Function: transcription factor activity, RNA polymerase II distal enhancer sequence-specific binding (GO:0003705);; Cellular Component: nucleus (GO:0005634);; Cellular Component: transcri…	K09405|0|dre:692279|K09405 forkhead box protein L | (RefSeq) foxl2, foxl2-1, foxl2-2, zgc:136549; forkhead box L2	[K]	Transcription	Foxl2 {ECO:0000313|EMBL:AEK98513.1} OS=Gobiocypris rarus PE=2 SV=1	forkhead transcription factor L2 [Gobiocypris rarus]
EVM0010438.1	--	K00654|0|cjo:107310991|K00654 serine palmitoyltransferase [EC:2.3.1.50] | (RefSeq) SPTLC3; serine palmitoyltransferase long chain base subunit 3	[O]	Posttranslational modification, protein turnover, chaperones	Serine palmitoyltransferase 3 {ECO:0000313|EMBL:KFP60479.1} (Fragment) OS=Cariama cristata (Red-legged seriema) PE=4 SV=1	PREDICTED: serine palmitoyltransferase 3 [Picoides pubescens]
EVM0026394.1	Biological Process: carbohydrate metabolic process (GO:0005975);; Molecular Function: glycogen phosphorylase activity (GO:0008184);; Molecular Function: pyridoxal phosphate binding (GO:0030170);;	K00688|0|dre:553655|K00688 glycogen phosphorylase [EC:2.4.1.1] | (RefSeq) pygma, im:7150327, zgc:110706; phosphorylase, glycogen, muscle A	[G]	Carbohydrate transport and metabolism	Alpha-1,4 glucan phosphorylase {ECO:0000256|RuleBase:RU000587} OS=Danio rerio (Zebrafish) PE=2 SV=1	glycogen phosphorylase, muscle form [Danio rerio]
EVM0020298.1	Molecular Function: dopamine neurotransmitter receptor activity (GO:0004952);; Molecular Function: G protein-coupled serotonin receptor activity (GO:0004993);; Cellular Component: integral component of plasma membrane (GO:0005887);; Biological Process: serotonin receptor signaling pathway (GO:0007210);; Biological Process: dopamine receptor signaling pathway (GO:0007212);;	K05840|0|dre:563567|K05840 dopamine receptor D5 | (RefSeq) D(1)-like dopamine receptor	[R]	General function prediction only	Uncharacterized protein {ECO:0000313|Ensembl:ENSDARP00000064020} OS=Danio rerio (Zebrafish) PE=3 SV=1	PREDICTED: D(1)-like dopamine receptor [Danio rerio]
EVM0008171.1	--	K16484|0|dre:100151439|K16484 rotatin | (RefSeq) rttn, si:ch211-14k8.1; rotatin	--	--	Uncharacterized protein {ECO:0000313|Ensembl:ENSDARP00000023024} OS=Danio rerio (Zebrafish) PE=4 SV=1	PREDICTED: rotatin isoform X2 [Danio rerio]
EVM0011863.1	Molecular Function: nucleoside-triphosphatase activity (GO:0017111);;	K05676|0|crg:105335983|K05676 ATP-binding cassette, subfamily D (ALD), member 2 | (RefSeq) ATP-binding cassette sub-family D member 2-like	[I]	Lipid transport and metabolism	Uncharacterized protein {ECO:0000313|Ensembl:ENSLOCP00000019832} OS=Lepisosteus oculatus (Spotted gar) PE=3 SV=1	PREDICTED: ATP-binding cassette sub-family D member 2 isoform X3 [Latimeria chalumnae]
EVM0027613.1	Biological Process: heart morphogenesis (GO:0003007);; Biological Process: regulation of Notch signaling pathway (GO:0008593);; Molecular Function: transferase activity, transferring hexosyl groups (GO:0016758);; Cellular Component: Golgi cisterna membrane (GO:0032580);; Biological Process: pectoral fin development (GO:0033339);; Biological Process: chondroitin sulfate proteoglycan biosynthetic p…	K13499|0|dre:324407|K13499 chondroitin sulfate synthase [EC:2.4.1.175 2.4.1.226] | (RefSeq) chsy1, chys1, wu:fc27h05, wu:fc27h06, zgc:64191; chondroitin sulfate synthase 1	[G]	Carbohydrate transport and metabolism	Uncharacterized protein {ECO:0000313|Ensembl:ENSDARP00000095309} OS=Danio rerio (Zebrafish) PE=2 SV=1	chondroitin sulfate synthase 1 precursor [Danio rerio]
EVM0034996.1	--	--	--	--	Uncharacterized protein {ECO:0000313|Ensembl:ENSDARP00000050978} (Fragment) OS=Danio rerio (Zebrafish) PE=4 SV=1	PREDICTED: protein FAM81B [Danio rerio]
EVM0007230.1	Molecular Function: transferase activity, transferring glycosyl groups (GO:0016757);;	K00729|0|dre:751635|K00729 dolichyl-phosphate beta-glucosyltransferase [EC:2.4.1.117] | (RefSeq) alg5, wu:fk42e01, zgc:153378; asparagine-linked glycosylation 5 (dolichyl-phosphate beta-glucosyltransferase)	[R]	General function prediction only	Uncharacterized protein {ECO:0000313|Ensembl:ENSDARP00000081548} OS=Danio rerio (Zebrafish) PE=4 SV=1	dolichyl-phosphate beta-glucosyltransferase [Danio rerio]
EVM0027998.1	--	--	--	--	Uncharacterized protein {ECO:0000313|Ensembl:ENSDARP00000038323} OS=Danio rerio (Zebrafish) PE=4 SV=1	oxidative stress-responsive serine-rich protein 1 [Danio rerio]
EVM0026134.1	Cellular Component: nucleus (GO:0005634);; Cellular Component: cytoplasm (GO:0005737);;	--	[S]	Function unknown	NudC domain-containing protein 1 {ECO:0000313|Ensembl:ENSDARP00000052502} OS=Danio rerio (Zebrafish) PE=4 SV=1	nudC domain-containing protein 1 [Danio rerio]
EVM0026344.1	--	K14317|3.13464e-52|crg:105324883|K14317 nuclear pore complex protein Nup214 | (RefSeq) nuclear pore complex protein Nup214-like	[YU]	--	Nuclear pore complex protein Nup214 {ECO:0000313|EMBL:KFO99075.1} (Fragment) OS=Calypte anna (Anna's hummingbird) PE=4 SV=1	Nuclear pore complex protein Nup214, partial [Calypte anna]
EVM0010939.2	Cellular Component: cytoplasm (GO:0005737);; Cellular Component: centrosome (GO:0005813);; Biological Process: spindle organization (GO:0007051);;	K16539|0|dre:567100|K16539 centrosomal protein kizuna | (RefSeq) kiz, plk1s1, zgc:162576; kizuna centrosomal protein	--	--	Uncharacterized protein {ECO:0000313|Ensembl:ENSDARP00000102994} OS=Danio rerio (Zebrafish) PE=4 SV=1	centrosomal protein kizuna [Danio rerio]
EVM0000303.1	--	--	--	--	Oncorhynchus mykiss genomic scaffold, scaffold_15348 {ECO:0000313|EMBL:CDQ95066.1} OS=Oncorhynchus mykiss (Rainbow trout) PE=4 SV=1	PREDICTED: uncharacterized protein LOC103911278 [Danio rerio]
EVM0013624.1	Molecular Function: DNA-binding transcription factor activity (GO:0003700);; Molecular Function: glucocorticoid receptor activity (GO:0004883);; Molecular Function: steroid binding (GO:0005496);; Cellular Component: nucleus (GO:0005634);; Cellular Component: cytoplasm (GO:0005737);; Biological Process: regulation of transcription, DNA-templated (GO:0006355);; Molecular Function: zinc ion binding …	K05771|0|mze:101480287|K05771 glucocorticoid receptor | (RefSeq) nr3c1; nuclear receptor subfamily 3 group C member 1	[T]	Signal transduction mechanisms	Glucocorticoid receptor GR1a {ECO:0000313|EMBL:CAI51316.3} OS=Cyprinus carpio (Common carp) PE=2 SV=1	glucocorticoid receptor GR1a [Cyprinus carpio]
EVM0014034.1	Biological Process: metabolic process (GO:0008152);; Molecular Function: sulfuric ester hydrolase activity (GO:0008484);;	K01135|0|dre:100538007|K01135 arylsulfatase B [EC:3.1.6.12] | (RefSeq) arsb; arylsulfatase B	[R]	General function prediction only	Arylsulfatase B {ECO:0000313|EMBL:AHH41878.1} OS=Ictalurus punctatus (Channel catfish) PE=2 SV=1	Arylsulfatase B precursor [Salmo salar]
EVM0021440.1	--	K16545|0|dre:100321082|K16545 phospholipase DDHD2 [EC:3.1.1.-] | (RefSeq) ddhd2; DDHD domain containing 2	[IU]	--	Uncharacterized protein {ECO:0000313|Ensembl:ENSDARP00000103209} (Fragment) OS=Danio rerio (Zebrafish) PE=4 SV=1	PREDICTED: phospholipase DDHD2 isoform X1 [Danio rerio]
EVM0022326.1	--	--	--	--	Uncharacterized protein {ECO:0000313|EMBL:EMP24274.1} OS=Chelonia mydas (Green sea-turtle) PE=4 SV=1	PREDICTED: uncharacterized protein LOC100495238 [Xenopus (Silurana) tropicalis]
EVM0024690.1	Molecular Function: peptidase activity (GO:0008233);; Biological Process: protein metabolic process (GO:0019538);;	K06013|0|mze:101484452|K06013 STE24 endopeptidase [EC:3.4.24.84] | (RefSeq) zmpste24; zinc metallopeptidase STE24	[R]	General function prediction only	Uncharacterized protein {ECO:0000313|Ensembl:ENSONIP00000004489} OS=Oreochromis niloticus (Nile tilapia) PE=4 SV=1	PREDICTED: CAAX prenyl protease 1 homolog [Larimichthys crocea]
EVM0004283.1	Biological Process: notochord morphogenesis (GO:0048570);;	--	--	--	Lysyl oxidase-like 5a {ECO:0000313|EMBL:ABM86971.1} OS=Danio rerio (Zebrafish) PE=2 SV=1	PREDICTED: lysyl oxidase-like 5a isoform X1 [Danio rerio]
EVM0028581.3	Biological Process: dorsal/ventral pattern formation (GO:0009953);;	K07432|0|dre:557181|K07432 beta-1,4-N-acetylglucosaminyltransferase [EC:2.4.1.141] | (RefSeq) alg13, otul; ALG13, UDP-N-acetylglucosaminyltransferase subunit	--	--	Uncharacterized protein {ECO:0000313|Ensembl:ENSDARP00000112151} OS=Danio rerio (Zebrafish) PE=4 SV=1	PREDICTED: UDP-N-acetylglucosamine transferase subunit ALG13 homolog isoform X2 [Danio rerio]
EVM0035916.1	--	--	[Q]	Secondary metabolites biosynthesis, transport and catabolism	Uncharacterized protein {ECO:0000313|Ensembl:ENSTRUP00000019823} (Fragment) OS=Takifugu rubripes (Japanese pufferfish) PE=3 SV=1	PREDICTED: ABC transporter B family member 1-like [Callorhinchus milii]
EVM0029477.1	Biological Process: angiogenesis (GO:0001525);; Biological Process: morphogenesis of an epithelial sheet (GO:0002011);; Biological Process: chondrocyte differentiation (GO:0002062);; Biological Process: lens development in camera-type eye (GO:0002088);; Molecular Function: frizzled binding (GO:0005109);; Cellular Component: extracellular matrix (GO:0005578);; Cellular Component: extracellular spa…	K00182|0|dre:556087|K00182 wingless-type MMTV integration site family, member 2 | (RefSeq) wnt2bb; wingless-type MMTV integration site family, member 2Bb	[T]	Signal transduction mechanisms	Protein Wnt {ECO:0000256|RuleBase:RU003500} OS=Danio rerio (Zebrafish) PE=2 SV=1	protein Wnt-2b [Danio rerio]
EVM0006864.1	Molecular Function: protein serine/threonine kinase activity (GO:0004674);; Molecular Function: ATP binding (GO:0005524);; Biological Process: protein phosphorylation (GO:0006468);; Biological Process: cell communication (GO:0007154);; Molecular Function: phosphatidylinositol binding (GO:0035091);;	K13304|0|dre:564523|K13304 serum/glucocorticoid-regulated kinase 3 [EC:2.7.11.1] | (RefSeq) sgk3, zgc:162253; serum/glucocorticoid regulated kinase family, member 3	[RT]	--	Sgk3 protein {ECO:0000313|EMBL:AAI34936.1} OS=Danio rerio (Zebrafish) PE=2 SV=1	serine/threonine-protein kinase Sgk3 [Danio rerio]
EVM0013276.1	Molecular Function: GTP binding (GO:0005525);;	--	--	--	LOC560949 protein {ECO:0000313|EMBL:AAH91989.1} (Fragment) OS=Danio rerio (Zebrafish) PE=2 SV=1	PREDICTED: uncharacterized protein LOC560278, partial [Danio rerio]
EVM0034434.1	--	--	[TV]	--	Uncharacterized protein {ECO:0000313|Ensembl:ENSAMXP00000014233} OS=Astyanax mexicanus (Blind cave fish) PE=4 SV=1	PREDICTED: galactose-specific lectin nattectin-like [Astyanax mexicanus]
EVM0009443.1	--	--	[R]	General function prediction only	Interferon-induced protein with tetratricopeptide repeats {ECO:0000313|EMBL:AID69083.1} OS=Danio rerio (Zebrafish) PE=2 SV=1	PREDICTED: uncharacterized protein LOC572297 isoform X1 [Danio rerio]
EVM0008352.1	Biological Process: embryonic axis specification (GO:0000578);; Biological Process: cartilage condensation (GO:0001502);; Biological Process: chondrocyte differentiation (GO:0002062);; Molecular Function: frizzled binding (GO:0005109);; Molecular Function: cytokine activity (GO:0005125);; Cellular Component: extracellular matrix (GO:0005578);; Cellular Component: extracellular space (GO:0005615);…	K00572|0|dre:565714|K00572 wingless-type MMTV integration site family, member 7 | (RefSeq) wnt7aa, wnt7a; wingless-type MMTV integration site family, member 7Aa	[T]	Signal transduction mechanisms	Protein Wnt {ECO:0000256|RuleBase:RU003500} OS=Danio rerio (Zebrafish) PE=2 SV=1	protein Wnt-7a [Danio rerio]
EVM0035088.1	--	K15682|0|dre:798289|K15682 ligand of Numb protein X 3/4 [EC:2.3.2.27] | (RefSeq) pdzrn4, si:dkey-240a12.3; PDZ domain containing ring finger 4	[S]	Function unknown	Uncharacterized protein {ECO:0000313|Ensembl:ENSDARP00000067167} OS=Danio rerio (Zebrafish) PE=4 SV=2	PDZ domain-containing RING finger protein 4 [Danio rerio]
EVM0034368.1	--	--	--	--	Uncharacterized protein {ECO:0000313|Ensembl:ENSDARP00000128831} (Fragment) OS=Danio rerio (Zebrafish) PE=4 SV=1	PREDICTED: uncharacterized protein KIAA1211-like homolog isoform X3 [Danio rerio]
EVM0033860.1	Molecular Function: chromatin binding (GO:0003682);; Molecular Function: DNA-binding transcription factor activity (GO:0003700);; Cellular Component: nucleus (GO:0005634);; Cellular Component: transcription factor complex (GO:0005667);; Biological Process: regulation of transcription by RNA polymerase II (GO:0006357);; Molecular Function: beta-catenin binding (GO:0008013);; Biological Process: po…	K04490|0|dre:30523|K04490 transcription factor 7-like 1 | (RefSeq) tcf7l1a, tcf-3, tcf3, tcf3a; transcription factor 7-like 1a (T-cell specific, HMG-box)	[K]	Transcription	Transcription factor 7-like 1a {ECO:0000313|EMBL:ACI62770.1} OS=Carassius auratus (Goldfish) PE=2 SV=1	transcription factor 7-like 1-A [Danio rerio]
EVM0026734.1	Molecular Function: transporter activity (GO:0005215);; Biological Process: sodium ion transport (GO:0006814);; Cellular Component: membrane (GO:0016020);; Biological Process: transmembrane transport (GO:0055085);;	K14445|0|dre:405838|K14445 solute carrier family 13 (sodium-dependent dicarboxylate transporter), member 2/3/5 | (RefSeq) slc13a3, zgc:77173; solute carrier family 13 (sodium-dependent dicarboxylate transporter), member 3	[P]	Inorganic ion transport and metabolism	Zgc:77173 {ECO:0000313|EMBL:AAH67370.1} OS=Danio rerio (Zebrafish) PE=2 SV=1	solute carrier family 13 member 3 [Danio rerio]
EVM0033242.1	--	K04296|1.22846e-178|dre:100535037|K04296 leukotriene B4 receptor 1 | (RefSeq) si:dkey-148a17.5	[R]	General function prediction only	Uncharacterized protein {ECO:0000313|Ensembl:ENSAMXP00000026656} (Fragment) OS=Astyanax mexicanus (Blind cave fish) PE=3 SV=1	PREDICTED: uncharacterized protein LOC100535037 [Danio rerio]
EVM0027098.1	Molecular Function: structural molecule activity (GO:0005198);; Biological Process: fin regeneration (GO:0031101);; Cellular Component: keratin filament (GO:0045095);;	K07605|0|dre:797351|K07605 type II keratin, basic | (RefSeq) krt5, ckii, wu:fb02h09, wu:fj02d02, wu:fk78b12, zfCKII; keratin 5	--	--	Uncharacterized protein {ECO:0000313|Ensembl:ENSDARP00000075666} OS=Danio rerio (Zebrafish) PE=3 SV=1	keratin 5 [Danio rerio]
EVM0015267.1	--	--	[E]	Amino acid transport and metabolism	--	--
EVM0011645.1	--	--	[TR]	--	Uncharacterized protein {ECO:0000313|Ensembl:ENSDARP00000075626} OS=Danio rerio (Zebrafish) PE=2 SV=1	Enc1 protein [Danio rerio]
EVM0034008.1	--	--	[R]	General function prediction only	Uncharacterized protein {ECO:0000313|Ensembl:ENSAMXP00000025636} OS=Astyanax mexicanus (Blind cave fish) PE=4 SV=1	PREDICTED: uncharacterized protein LOC103909404 [Danio rerio]
EVM0017964.1	Molecular Function: nucleotide binding (GO:0000166);; Molecular Function: RNA binding (GO:0003723);; Cellular Component: nucleus (GO:0005634);; Biological Process: mRNA processing (GO:0006397);; Biological Process: female sex differentiation (GO:0046660);;	K12837|0|dre:402989|K12837 splicing factor U2AF 65 kDa subunit | (RefSeq) u2af2b, wu:fb73g02, zgc:77804; U2 small nuclear RNA auxiliary factor 2b	[A]	RNA processing and modification	Uncharacterized protein {ECO:0000313|Ensembl:ENSDARP00000023679} OS=Danio rerio (Zebrafish) PE=2 SV=1	U2 small nuclear RNA auxiliary factor 2b [Danio rerio]
EVM0002477.1	Molecular Function: GTPase activator activity (GO:0005097);; Biological Process: positive regulation of GTPase activity (GO:0032851);;	--	[R]	General function prediction only	Uncharacterized protein {ECO:0000313|Ensembl:ENSAMXP00000004959} OS=Astyanax mexicanus (Blind cave fish) PE=4 SV=1	PREDICTED: TBC1 domain family member 23 isoform X1 [Danio rerio]
EVM0016173.1	Molecular Function: ATP binding (GO:0005524);; Cellular Component: nucleus (GO:0005634);; Cellular Component: cytosol (GO:0005829);; Biological Process: double-strand break repair (GO:0006302);; Biological Process: transport (GO:0006810);; Biological Process: cell cycle (GO:0007049);; Molecular Function: lipid binding (GO:0008289);; Biological Process: embryo development (GO:0009790);; Molecular …	K13525|0|dre:327197|K13525 transitional endoplasmic reticulum ATPase | (RefSeq) vcp, CDC48, wu:fd16d05, wu:fj63d11; valosin containing protein	[O]	Posttranslational modification, protein turnover, chaperones	Transitional endoplasmic reticulum ATPase {ECO:0000313|EMBL:EMP39450.1} OS=Chelonia mydas (Green sea-turtle) PE=3 SV=1	Transitional endoplasmic reticulum ATPase [Chelonia mydas]
EVM0029080.1	Molecular Function: nucleotide binding (GO:0000166);; Molecular Function: nucleic acid binding (GO:0003676);;	K12895|7.65919e-168|dre:402903|K12895 heterogeneous nuclear ribonucleoprotein C-like 2 | (RefSeq) raly, zgc:103445; RALY heterogeneous nuclear ribonucleoprotein	[R]	General function prediction only	Uncharacterized protein {ECO:0000313|Ensembl:ENSDARP00000078434} OS=Danio rerio (Zebrafish) PE=4 SV=1	PREDICTED: RNA-binding protein Raly isoform X1 [Danio rerio]
EVM0028860.1	--	--	--	--	Uncharacterized protein {ECO:0000313|Ensembl:ENSDARP00000019688} (Fragment) OS=Danio rerio (Zebrafish) PE=4 SV=1	PREDICTED: CD5 antigen-like [Danio rerio]
EVM0034222.1	Molecular Function: transcription regulatory region sequence-specific DNA binding (GO:0000976);; Molecular Function: DNA-binding transcription factor activity (GO:0003700);; Cellular Component: nucleus (GO:0005634);; Biological Process: regulation of transcription, DNA-templated (GO:0006355);; Biological Process: heart development (GO:0007507);;	K09331|0|dre:394171|K09331 short stature homeobox protein | (RefSeq) shox2, zgc:65884, zgc:77344; short stature homeobox 2	[R]	General function prediction only	Uncharacterized protein {ECO:0000313|Ensembl:ENSDARP00000018280} OS=Danio rerio (Zebrafish) PE=2 SV=1	short stature homeobox protein 2 [Danio rerio]
EVM0024262.1	--	--	[TZ]	--	Chromosome 15 SCAF14992, whole genome shotgun sequence {ECO:0000313|EMBL:CAG07575.1} (Fragment) OS=Tetraodon nigroviridis (Spotted green pufferfish) PE=4 SV=1	PREDICTED: tensin-3 isoform X2 [Cynoglossus semilaevis]
EVM0033889.1	Molecular Function: obsolete signal transducer activity (GO:0004871);; Cellular Component: heterotrimeric G-protein complex (GO:0005834);; Biological Process: G protein-coupled receptor signaling pathway (GO:0007186);;	K04542|1.28637e-35|tru:101074561|K04542 guanine nucleotide-binding protein G(I)/G(S)/G(O) subunit gamma-5 | (RefSeq) guanine nucleotide-binding protein G(I)/G(S)/G(O) subunit gamma-5-like	[T]	Signal transduction mechanisms	Guanine nucleotide-binding protein subunit gamma {ECO:0000256|RuleBase:RU004973} (Fragment) OS=Astyanax mexicanus (Blind cave fish) PE=3 SV=1	PREDICTED: guanine nucleotide-binding protein G(I)/G(S)/G(O) subunit gamma-5-like [Astyanax mexicanus]
EVM0019081.1	Molecular Function: calcium ion binding (GO:0005509);; Cellular Component: plasma membrane (GO:0005886);; Biological Process: homophilic cell adhesion via plasma membrane adhesion molecules (GO:0007156);; Cellular Component: integral component of membrane (GO:0016021);;	K16493|0|dre:493598|K16493 protocadherin alpha | (RefSeq) pcdh2ab10, zcnrv10; protocadherin 2 alpha b 10	[S]	Function unknown	Uncharacterized protein {ECO:0000313|Ensembl:ENSDARP00000105529} OS=Danio rerio (Zebrafish) PE=4 SV=1	protocadherin 2 alpha b 10 precursor [Danio rerio]
EVM0033778.1	Biological Process: metabolic process (GO:0008152);; Molecular Function: transferase activity, transferring hexosyl groups (GO:0016758);;	--	[GC]	--	Uncharacterized protein {ECO:0000313|Ensembl:ENSDARP00000064470} OS=Danio rerio (Zebrafish) PE=3 SV=1	PREDICTED: UDP glucuronosyltransferase 5 family, polypeptide G2 isoform X1 [Danio rerio]
EVM0006500.1	--	--	[R]	General function prediction only	Novel protein {ECO:0000313|EMBL:CAQ15073.1} (Fragment) OS=Danio rerio (Zebrafish) PE=4 SV=1	PREDICTED: protein EFR3 homolog B isoform X4 [Danio rerio]
EVM0026098.1	Molecular Function: ubiquitin-protein transferase activity (GO:0004842);; Cellular Component: cytoplasm (GO:0005737);; Molecular Function: zinc ion binding (GO:0008270);; Biological Process: protein ubiquitination (GO:0016567);;	K11968|0|dre:327005|K11968 ariadne-1 [EC:2.3.2.27] | (RefSeq) arih1, ARI-1, wu:fa18d01, zgc:66364; ariadne ubiquitin-conjugating enzyme E2 binding protein homolog 1 (Drosophila)	[O]	Posttranslational modification, protein turnover, chaperones	Arih1 protein {ECO:0000313|EMBL:AAI65397.1} OS=Danio rerio (Zebrafish) PE=2 SV=1	E3 ubiquitin-protein ligase arih1 [Danio rerio]
EVM0031645.1	Molecular Function: acetylcholine-gated cation-selective channel activity (GO:0004889);; Cellular Component: plasma membrane (GO:0005886);; Biological Process: cation transport (GO:0006812);; Cellular Component: integral component of membrane (GO:0016021);; Cellular Component: cell junction (GO:0030054);; Biological Process: ion transmembrane transport (GO:0034220);; Cellular Component: postsynap…	K04814|0|dre:317643|K04814 nicotinic acetylcholine receptor beta-3 | (RefSeq) chrnb3b, chrnb3; cholinergic receptor, nicotinic, beta 3b (neuronal)	[T]	Signal transduction mechanisms	Uncharacterized protein {ECO:0000313|Ensembl:ENSDARP00000050036} OS=Danio rerio (Zebrafish) PE=2 SV=1	RecName: Full=Neuronal acetylcholine receptor subunit non-alpha-2; AltName: Full=GFN-alpha-2; Flags: Precursor [Carassius auratus]
EVM0026296.1	--	--	--	--	NILT2 leucocyte receptor {ECO:0000313|EMBL:CAH19215.1} OS=Cyprinus carpio (Common carp) PE=4 SV=1	PREDICTED: polymeric immunoglobulin receptor-like isoform X2 [Danio rerio]
EVM0008780.1	Molecular Function: calcium ion binding (GO:0005509);; Biological Process: visual perception (GO:0007601);; Biological Process: phototransduction (GO:0007602);; Molecular Function: calcium sensitive guanylate cyclase activator activity (GO:0008048);; Biological Process: positive regulation of guanylate cyclase activity (GO:0031284);;	--	[T]	Signal transduction mechanisms	Uncharacterized protein {ECO:0000313|Ensembl:ENSDARP00000113865} (Fragment) OS=Danio rerio (Zebrafish) PE=4 SV=1	PREDICTED: guanylyl cyclase-activating protein 1-like [Danio rerio]
EVM0031755.1	--	K07522|2.40176e-41|dre:559501|K07522 netrin-G1 | (RefSeq) netrin-G1	[T]	Signal transduction mechanisms	Uncharacterized protein {ECO:0000313|Ensembl:ENSTRUP00000031709} OS=Takifugu rubripes (Japanese pufferfish) PE=4 SV=1	PREDICTED: netrin-G1 [Danio rerio]
EVM0011112.1	Biological Process: cytokinesis (GO:0000910);; Molecular Function: ubiquitin-protein transferase activity (GO:0004842);; Cellular Component: cytoplasm (GO:0005737);; Cellular Component: polar microtubule (GO:0005827);; Biological Process: mitotic cell cycle (GO:0007067);; Biological Process: protein ubiquitination (GO:0016567);; Cellular Component: Cul3-RING ubiquitin ligase complex (GO:0031463);…	K10458|0|dre:404613|K10458 kelch-like protein 21 | (RefSeq) klhl21, zgc:76933; kelch-like family member 21	[TR]	--	Uncharacterized protein {ECO:0000313|Ensembl:ENSPFOP00000007317} OS=Poecilia formosa (Amazon molly) PE=4 SV=1	kelch-like protein 21 [Danio rerio]
EVM0028138.1	Molecular Function: phosphorelay sensor kinase activity (GO:0000155);; Biological Process: phosphorelay signal transduction system (GO:0000160);; Molecular Function: voltage-gated potassium channel activity (GO:0005249);; Biological Process: potassium ion transport (GO:0006813);; Cellular Component: integral component of membrane (GO:0016021);; Biological Process: signal transduction by protein p…	K04911|0|mze:101476412|K04911 potassium voltage-gated channel Eag-related subfamily H member 8 | (RefSeq) kcnh8; potassium voltage-gated channel subfamily H member 8	[PT]	--	Uncharacterized protein {ECO:0000313|Ensembl:ENSDARP00000085243} OS=Danio rerio (Zebrafish) PE=4 SV=1	PREDICTED: potassium voltage-gated channel subfamily H member 8 isoform X2 [Danio rerio]
EVM0026616.1	--	--	--	--	Uncharacterized protein {ECO:0000313|Ensembl:ENSDARP00000109981} OS=Danio rerio (Zebrafish) PE=4 SV=1	PREDICTED: ribonucleoprotein PTB-binding 1 isoform X4 [Larimichthys crocea]
EVM0024209.1	--	--	--	--	Uncharacterized protein {ECO:0000313|Ensembl:ENSXMAP00000002967} (Fragment) OS=Xiphophorus maculatus (Southern platyfish) PE=4 SV=1	PREDICTED: uncharacterized protein LOC101158414 [Oryzias latipes]
EVM0003353.1	Biological Process: DNA metabolic process (GO:0006259);; Cellular Component: intracellular organelle (GO:0043229);; Biological Process: chromosome organization (GO:0051276);;	K06636|1.66072e-28|dre:403060|K06636 structural maintenance of chromosome 1 | (RefSeq) smc1al, im:7158706, smc1a, smc1l1, zgc:76902; structural maintenance of chromosomes 1A, like	[D]	Cell cycle control, cell division, chromosome partitioning	Uncharacterized protein {ECO:0000313|Ensembl:ENSLOCP00000018272} OS=Lepisosteus oculatus (Spotted gar) PE=4 SV=1	structural maintenance of chromosomes 1A, like [Danio rerio]
EVM0026719.1	--	--	--	--	Uncharacterized protein {ECO:0000313|Ensembl:ENSDARP00000111410} (Fragment) OS=Danio rerio (Zebrafish) PE=4 SV=1	PREDICTED: natural killer cell receptor 2B4-like [Danio rerio]
EVM0015386.1	Cellular Component: lysosomal membrane (GO:0005765);; Cellular Component: integral component of membrane (GO:0016021);; Cellular Component: late endosome membrane (GO:0031902);;	--	--	--	Uncharacterized protein {ECO:0000313|Ensembl:ENSDARP00000036475} OS=Danio rerio (Zebrafish) PE=4 SV=1	transmembrane protein 106B [Danio rerio]
EVM0014739.1	Biological Process: chondrocyte differentiation (GO:0002062);; Molecular Function: DNA binding (GO:0003677);; Molecular Function: DNA-binding transcription factor activity (GO:0003700);; Molecular Function: ATP binding (GO:0005524);; Cellular Component: nucleus (GO:0005634);; Biological Process: dorsal/ventral pattern formation (GO:0009953);; Molecular Function: vitamin D receptor binding (GO:004…	--	[K]	Transcription	Runt related transcription factor 2 type1 {ECO:0000313|EMBL:BAL45870.1} OS=Carassius auratus (Goldfish) PE=2 SV=1	Runt related transcription factor 2 type1 [Carassius auratus]
EVM0026434.1	--	K14073|1.63618e-18|crg:105329571|K14073 pancreatic triacylglycerol lipase [EC:3.1.1.3] | (RefSeq) pancreatic lipase-related protein 2-like	--	--	Pla1a protein {ECO:0000313|EMBL:AAI55820.1} OS=Danio rerio (Zebrafish) PE=2 SV=1	phospholipase A1 member A precursor [Danio rerio]
EVM0020804.1	Molecular Function: catalytic activity (GO:0003824);;	K09581|0|dre:394023|K09581 protein disulfide isomerase family A, member 2 [EC:5.3.4.1] | (RefSeq) pdia2, P4hb, zgc:55398; protein disulfide isomerase family A, member 2	[O]	Posttranslational modification, protein turnover, chaperones	Protein disulfide-isomerase {ECO:0000256|RuleBase:RU361130} OS=Danio rerio (Zebrafish) PE=3 SV=1	PREDICTED: protein disulfide-isomerase A2 isoform X1 [Danio rerio]
EVM0011166.1	--	--	--	--	Uncharacterized protein {ECO:0000313|Ensembl:ENSDARP00000066676} OS=Danio rerio (Zebrafish) PE=4 SV=1	PREDICTED: DNA-directed RNA polymerases I and III subunit RPAC2 isoform X1 [Danio rerio]
EVM0007311.1	Biological Process: protein ubiquitination (GO:0016567);; Cellular Component: Cul4-RING E3 ubiquitin ligase complex (GO:0080008);;	K11802|0|dre:405882|K11802 WD repeat-containing protein 32 | (RefSeq) wdr32, dcaf10, zgc:85718; WD repeat domain 32	[R]	General function prediction only	Uncharacterized protein {ECO:0000313|Ensembl:ENSAMXP00000011093} OS=Astyanax mexicanus (Blind cave fish) PE=4 SV=1	DDB1- and CUL4-associated factor 10 [Danio rerio]
EVM0032867.1	--	--	[O]	Posttranslational modification, protein turnover, chaperones	Uncharacterized protein {ECO:0000313|Ensembl:ENSTRUP00000017470} OS=Takifugu rubripes (Japanese pufferfish) PE=4 SV=1	PREDICTED: peroxiredoxin-1-like isoform 1 [Takifugu rubripes]
EVM0016044.1	--	--	--	--	Uncharacterized protein {ECO:0000313|Ensembl:ENSDARP00000119509} (Fragment) OS=Danio rerio (Zebrafish) PE=4 SV=1	PREDICTED: uncharacterized protein LOC101882374 isoform X1 [Danio rerio]
EVM0029842.1	--	--	--	--	Uncharacterized protein {ECO:0000313|Ensembl:ENSAMXP00000008009} OS=Astyanax mexicanus (Blind cave fish) PE=4 SV=1	PREDICTED: uncharacterized protein KIAA0825 homolog isoform X2 [Danio rerio]
EVM0002156.1	Molecular Function: protein serine/threonine kinase activity (GO:0004674);; Molecular Function: ATP binding (GO:0005524);; Biological Process: protein phosphorylation (GO:0006468);;	K08836|0|dre:568838|K08836 STE20-like kinase [EC:2.7.11.1] | (RefSeq) slka, im:7150762, si:ch211-223p8.7, slkn, wu:fk52g01; STE20-like kinase a	[T]	Signal transduction mechanisms	Uncharacterized protein {ECO:0000313|Ensembl:ENSDARP00000113992} OS=Danio rerio (Zebrafish) PE=4 SV=1	PREDICTED: STE20-like serine/threonine-protein kinase isoform X1 [Danio rerio]
EVM0016401.1	Molecular Function: mRNA binding (GO:0003729);; Molecular Function: ubiquitin-protein transferase activity (GO:0004842);; Cellular Component: centrosome (GO:0005813);; Cellular Component: mRNA cleavage factor complex (GO:0005849);; Biological Process: mRNA polyadenylation (GO:0006378);; Biological Process: protein ubiquitination (GO:0016567);; Molecular Function: hydrolase activity (GO:0016787);;…	K14397|1.68106e-165|dre:394092|K14397 cleavage and polyadenylation specificity factor subunit 5 | (RefSeq) nudt21, cpsf5, zgc:63966; nudix hydrolase 21	[A]	RNA processing and modification	Cleavage and polyadenylation specificity factor subunit 5 {ECO:0000313|EMBL:ADO29448.1} OS=Ictalurus punctatus (Channel catfish) PE=2 SV=1	cleavage and polyadenylation specificity factor subunit 5 [Ictalurus punctatus]
EVM0017995.1	Molecular Function: binding (GO:0005488);;	--	[R]	General function prediction only	Uncharacterized protein {ECO:0000313|Ensembl:ENSDARP00000111406} OS=Danio rerio (Zebrafish) PE=4 SV=1	PREDICTED: gastrula zinc finger protein XlCGF7.1-like [Danio rerio]
EVM0030301.1	--	K05103|0|dre:568718|K05103 Eph receptor A2 [EC:2.7.10.1] | (RefSeq) epha2b, epha2, id:ibd2608; eph receptor A2 b	[T]	Signal transduction mechanisms	Uncharacterized protein {ECO:0000313|Ensembl:ENSDARP00000044917} OS=Danio rerio (Zebrafish) PE=4 SV=1	PREDICTED: ephrin type-A receptor 2 [Danio rerio]
EVM0028231.1	--	--	[S]	Function unknown	Uncharacterized protein {ECO:0000313|Ensembl:ENSGACP00000007248} OS=Gasterosteus aculeatus (Three-spined stickleback) PE=4 SV=1	PREDICTED: transmembrane protein 26-like [Larimichthys crocea]
EVM0004223.1	Molecular Function: aldehyde dehydrogenase (NAD) activity (GO:0004029);; Biological Process: metabolic process (GO:0044710);;	--	[C]	Energy production and conversion	4-trimethylaminobutyraldehyde dehydrogenase {ECO:0000313|EMBL:AFO99133.1} OS=Callorhynchus milii (Elephant fish) PE=2 SV=1	PREDICTED: aldehyde dehydrogenase family 9 member A1-like, partial [Maylandia zebra]
EVM0014927.1	Biological Process: amino acid transmembrane transport (GO:0003333);; Molecular Function: amino acid transmembrane transporter activity (GO:0015171);; Cellular Component: integral component of membrane (GO:0016021);;	K13780|0|dre:797250|K13780 solute carrier family 7 (L-type amino acid transporter), member 5 | (RefSeq) slc7a5; solute carrier family 7 (amino acid transporter light chain, L system), member 5	[E]	Amino acid transport and metabolism	Uncharacterized protein {ECO:0000313|Ensembl:ENSDARP00000068085} OS=Danio rerio (Zebrafish) PE=4 SV=1	large neutral amino acids transporter small subunit 1 [Danio rerio]
EVM0000810.1	Molecular Function: GABA-A receptor activity (GO:0004890);; Molecular Function: extracellular ligand-gated ion channel activity (GO:0005230);; Cellular Component: plasma membrane (GO:0005886);; Biological Process: ion transport (GO:0006811);; Cellular Component: integral component of membrane (GO:0016021);; Cellular Component: cell junction (GO:0030054);; Cellular Component: postsynaptic membrane…	--	[T]	Signal transduction mechanisms	Uncharacterized protein {ECO:0000313|Ensembl:ENSDARP00000104664} OS=Danio rerio (Zebrafish) PE=4 SV=1	PREDICTED: gamma-aminobutyric acid receptor subunit alpha-3-like, partial [Danio rerio]
EVM0024293.1	Biological Process: lens development in camera-type eye (GO:0002088);; Biological Process: brain development (GO:0007420);; Molecular Function: protein dimerization activity (GO:0046983);;	K15603|2.78488e-120|dre:100526651|K15603 transcription factor 4/12 | (RefSeq) tcf4; transcription factor 4	[K]	Transcription	Uncharacterized protein {ECO:0000313|Ensembl:ENSDARP00000108298} OS=Danio rerio (Zebrafish) PE=4 SV=1	PREDICTED: transcription factor 4, partial [Danio rerio]
EVM0029164.1	--	--	--	--	Reverse transcriptase {ECO:0000313|EMBL:BAC82598.1} OS=Takifugu rubripes (Japanese pufferfish) PE=4 SV=1	PREDICTED: uncharacterized protein LOC101882612 [Danio rerio]
EVM0003174.1	Biological Process: defense response to bacterium (GO:0042742);; Molecular Function: cysteine-type endopeptidase inhibitor activity involved in apoptotic process (GO:0043027);; Biological Process: negative regulation of apoptotic process (GO:0043066);; Biological Process: negative regulation of cysteine-type endopeptidase activity involved in apoptotic process (GO:0043154);; Biological Process: n…	--	--	--	Uncharacterized protein {ECO:0000313|Ensembl:ENSDARP00000035119} OS=Danio rerio (Zebrafish) PE=4 SV=1	LOC560655 protein [Danio rerio]
EVM0025741.1	Molecular Function: 1,4-alpha-glucan branching enzyme activity (GO:0003844);; Molecular Function: hydrolase activity, hydrolyzing O-glycosyl compounds (GO:0004553);; Biological Process: glycogen biosynthetic process (GO:0005978);; Molecular Function: cation binding (GO:0043169);;	K00700|1.67382e-15|dre:100333665|K00700 1,4-alpha-glucan branching enzyme [EC:2.4.1.18] | (RefSeq) gbe1a, si:ch211-213e17.1; glucan (1,4-alpha-), branching enzyme 1a	[G]	Carbohydrate transport and metabolism	Uncharacterized protein {ECO:0000313|Ensembl:ENSDARP00000064740} OS=Danio rerio (Zebrafish) PE=4 SV=1	PREDICTED: 1,4-alpha-glucan-branching enzyme [Danio rerio]
EVM0005189.1	Molecular Function: angiotensin type II receptor activity (GO:0004945);; Cellular Component: integral component of membrane (GO:0016021);; Biological Process: angiotensin-activated signaling pathway (GO:0038166);;	--	[R]	General function prediction only	Uncharacterized protein {ECO:0000313|Ensembl:ENSDARP00000083120} OS=Danio rerio (Zebrafish) PE=4 SV=1	relaxin/insulin-like family peptide receptor 3.2b [Danio rerio]
EVM0026126.1	--	--	--	--	Uncharacterized protein {ECO:0000313|Ensembl:ENSDARP00000084654} OS=Danio rerio (Zebrafish) PE=4 SV=1	PREDICTED: cdc42 effector protein 5 isoform X1 [Danio rerio]
EVM0003750.1	Biological Process: cell fate specification (GO:0001708);; Molecular Function: DNA-binding transcription factor activity (GO:0003700);; Cellular Component: nucleus (GO:0005634);; Biological Process: regulation of transcription, DNA-templated (GO:0006355);; Biological Process: brain development (GO:0007420);; Biological Process: cardioblast differentiation (GO:0010002);; Molecular Function: sequen…	--	[R]	General function prediction only	Homeodomain protein {ECO:0000313|EMBL:ABM73560.1} (Fragment) OS=Megalobrama amblycephala (Chinese blunt snout bream) PE=3 SV=1	homeodomain protein [Megalobrama amblycephala]
EVM0032687.1	Biological Process: in utero embryonic development (GO:0001701);; Cellular Component: cytoplasm (GO:0005737);; Cellular Component: cytoskeleton (GO:0005856);; Biological Process: positive regulation of cell proliferation (GO:0008284);; Biological Process: actin cytoskeleton organization (GO:0030036);; Biological Process: cell motility (GO:0048870);;	K05752|1.1646e-48|xma:102217910|K05752 chromosome 3 open reading frame 10 | (RefSeq) brk1; BRICK1, SCAR/WAVE actin nucleating complex subunit	--	--	Probable protein BRICK1 {ECO:0000313|EMBL:CBN80580.1} OS=Dicentrarchus labrax (European seabass) PE=4 SV=1	PREDICTED: protein BRICK1 isoform X1 [Stegastes partitus]
EVM0012207.1	Molecular Function: [heparan sulfate]-glucosamine N-sulfotransferase activity (GO:0015016);; Molecular Function: hydrolase activity (GO:0016787);;	K02576|0|dre:570459|K02576 heparan sulfate N-deacetylase/N-sulfotransferase NDST1 [EC:3.1.1.- 2.8.2.-] | (RefSeq) ndst1b, fj47c03, ndst1, wu:fj47c03; N-deacetylase/N-sulfotransferase (heparan glucosaminyl) 1b	[O]	Posttranslational modification, protein turnover, chaperones	Uncharacterized protein {ECO:0000313|Ensembl:ENSAMXP00000019793} OS=Astyanax mexicanus (Blind cave fish) PE=4 SV=1	PREDICTED: bifunctional heparan sulfate N-deacetylase/N-sulfotransferase 1 [Danio rerio]
EVM0033549.3	Cellular Component: lysosomal membrane (GO:0005765);; Biological Process: transport (GO:0006810);; Cellular Component: integral component of membrane (GO:0016021);; Molecular Function: oxidoreductase activity (GO:0016491);; Biological Process: electron transport chain (GO:0022900);; Cellular Component: late endosome membrane (GO:0031902);; Molecular Function: metal ion binding (GO:0046872);;	K16295|2.00877e-149|dre:100002371|K16295 cytochrome b ascorbate-dependent protein 3 | (RefSeq) cyb561a3a, cyb561a3, cybasc3, cybasc3a, si:dkeyp-38h2.4; cytochrome b561 family, member A3a	[C]	Energy production and conversion	Cytochrome b561 {ECO:0000313|EMBL:ACO09243.1} OS=Osmerus mordax (Rainbow smelt) PE=2 SV=1	PREDICTED: cytochrome b ascorbate-dependent protein 3 isoform X1 [Danio rerio]
EVM0005708.1	Molecular Function: protein serine/threonine kinase activity (GO:0004674);; Molecular Function: ATP binding (GO:0005524);; Biological Process: protein phosphorylation (GO:0006468);;	K02091|0|dre:569515|K02091 cyclin-dependent kinase 6 [EC:2.7.11.22] | (RefSeq) cdk21, si:dkeyp-57f11.1; cyclin-dependent kinase 21	[R]	General function prediction only	Uncharacterized protein {ECO:0000313|Ensembl:ENSDARP00000049719} OS=Danio rerio (Zebrafish) PE=4 SV=1	PREDICTED: cyclin-dependent kinase 6-like isoform X2 [Danio rerio]
EVM0001336.1	Molecular Function: nucleic acid binding (GO:0003676);; Molecular Function: metal ion binding (GO:0046872);;	--	[K]	Transcription	Zgc:101606 {ECO:0000313|EMBL:AAH85382.1} OS=Danio rerio (Zebrafish) PE=2 SV=1	PR domain zinc finger protein 12 [Danio rerio]
EVM0033622.1	Molecular Function: double-stranded DNA binding (GO:0003690);;	--	[K]	Transcription	Uncharacterized protein {ECO:0000313|Ensembl:ENSDARP00000035106} OS=Danio rerio (Zebrafish) PE=4 SV=1	PREDICTED: transcriptional activator protein Pur-alpha [Danio rerio]
EVM0017672.2	--	K13886|0|dre:562849|K13886 coronin-1B/1C/6 | (RefSeq) coro1cb, fb30e01, si:dkey-202g15.6, wu:fb30e01; coronin, actin binding protein, 1Cb	[Z]	Cytoskeleton	Coronin {ECO:0000256|RuleBase:RU280818} (Fragment) OS=Danio rerio (Zebrafish) PE=3 SV=1	PREDICTED: coronin-1C isoform X1 [Danio rerio]
EVM0031583.1	--	--	--	--	Uncharacterized protein {ECO:0000313|Ensembl:ENSDARP00000069608} OS=Danio rerio (Zebrafish) PE=2 SV=1	Purkinje cell protein 4 [Danio rerio]
EVM0034481.1	--	--	--	--	Uncharacterized protein {ECO:0000313|Ensembl:ENSAMXP00000026335} OS=Astyanax mexicanus (Blind cave fish) PE=4 SV=1	PREDICTED: uncharacterized protein LOC103033799 [Astyanax mexicanus]
EVM0025886.1	Cellular Component: nucleus (GO:0005634);; Biological Process: regulation of transcription, DNA-templated (GO:0006355);;	--	[K]	Transcription	Uncharacterized protein {ECO:0000313|Ensembl:ENSDARP00000114062} (Fragment) OS=Danio rerio (Zebrafish) PE=4 SV=1	PREDICTED: scm-like with four MBT domains protein 2 isoform X1 [Danio rerio]
EVM0021075.1	--	K15604|8.2465e-92|dre:100333113|K15604 protein lyl-1 | (RefSeq) lyl1; lymphoblastic leukemia associated hematopoiesis regulator 1	[K]	Transcription	Uncharacterized protein {ECO:0000313|Ensembl:ENSAMXP00000011702} (Fragment) OS=Astyanax mexicanus (Blind cave fish) PE=4 SV=1	PREDICTED: T-cell acute lymphocytic leukemia protein 1-like [Astyanax mexicanus]
EVM0022156.1	Molecular Function: zinc ion binding (GO:0008270);; Cellular Component: membrane (GO:0016020);; Cellular Component: intracellular membrane-bounded organelle (GO:0043231);; Cellular Component: cytoplasmic part (GO:0044444);;	K10694|1.41219e-108|dre:100124611|K10694 E3 ubiquitin-protein ligase ZNRF1/2 [EC:2.3.2.27] | (RefSeq) znrf2a, zgc:171663; zinc and ring finger 2a	[O]	Posttranslational modification, protein turnover, chaperones	Zgc:171663 protein {ECO:0000313|EMBL:AAI50373.1} OS=Danio rerio (Zebrafish) PE=2 SV=1	uncharacterized protein LOC100124611 [Danio rerio]
EVM0020566.1	Cellular Component: cytoplasm (GO:0005737);; Biological Process: protein methylation (GO:0006479);; Molecular Function: protein methyltransferase activity (GO:0008276);;	K11439|0|dre:556054|K11439 type I protein arginine methyltransferase [EC:2.1.1.319] | (RefSeq) protein arginine N-methyltransferase 8-B-like	[OKT]	--	Uncharacterized protein {ECO:0000313|Ensembl:ENSDARP00000107466} OS=Danio rerio (Zebrafish) PE=4 SV=1	PREDICTED: protein arginine N-methyltransferase 8-B-like [Danio rerio]
EVM0004561.1	--	--	--	--	Uncharacterized protein {ECO:0000313|Ensembl:ENSDARP00000064950} (Fragment) OS=Danio rerio (Zebrafish) PE=4 SV=1	PREDICTED: interferon-induced very large GTPase 1 [Danio rerio]
EVM0035923.1	Biological Process: dephosphorylation (GO:0016311);; Molecular Function: phosphatase activity (GO:0016791);;	K18078|0|dre:570928|K18078 protein tyrosine phosphatase domain-containing protein 1 [EC:3.1.3.-] | (RefSeq) ptpdc1b, si:ch73-142c19.2; protein tyrosine phosphatase domain containing 1b	[V]	Defense mechanisms	Uncharacterized protein {ECO:0000313|Ensembl:ENSDARP00000076271} OS=Danio rerio (Zebrafish) PE=4 SV=1	PREDICTED: protein tyrosine phosphatase domain-containing protein 1-like isoform X1 [Danio rerio]
EVM0033285.1	--	K07367|0|dre:557072|K07367 caspase recruitment domain-containing protein 11 | (RefSeq) card11; caspase recruitment domain family, member 11	--	--	Uncharacterized protein {ECO:0000313|Ensembl:ENSDARP00000069134} OS=Danio rerio (Zebrafish) PE=4 SV=1	PREDICTED: caspase recruitment domain-containing protein 11 isoform X2 [Danio rerio]
EVM0036214.1	Cellular Component: integral component of membrane (GO:0016021);;	K17790|1.31464e-137|dre:100537779|K17790 mitochondrial import inner membrane translocase subunit TIM22 | (RefSeq) timm22; translocase of inner mitochondrial membrane 22 homolog (yeast)	[U]	Intracellular trafficking, secretion, and vesicular transport	Uncharacterized protein {ECO:0000313|Ensembl:ENSDARP00000106052} OS=Danio rerio (Zebrafish) PE=4 SV=1	PREDICTED: mitochondrial import inner membrane translocase subunit Tim22 [Danio rerio]
EVM0004993.1	--	K20043|0|dre:559029|K20043 clathrin coat assembly protein AP180 | (RefSeq) si:ch211-214j24.6, si:ch211-214j24.8; si:ch211-214j24.9	[TU]	--	Uncharacterized protein {ECO:0000313|Ensembl:ENSONIP00000000830} OS=Oreochromis niloticus (Nile tilapia) PE=4 SV=1	PREDICTED: clathrin coat assembly protein AP180 isoform X4 [Danio rerio]
EVM0000017.1	Molecular Function: DNA-binding transcription factor activity (GO:0003700);; Molecular Function: steroid hormone receptor activity (GO:0003707);; Cellular Component: nucleus (GO:0005634);; Biological Process: regulation of transcription, DNA-templated (GO:0006355);; Molecular Function: zinc ion binding (GO:0008270);; Biological Process: steroid hormone mediated signaling pathway (GO:0043401);; Mo…	K08555|0|dre:562171|K08555 mineralocorticoid receptor | (RefSeq) nr3c2, mr, si:ch211-189l17.1; nuclear receptor subfamily 3, group C, member 2	[T]	Signal transduction mechanisms	Mineralocorticoid receptor {ECO:0000313|EMBL:ACS34897.1} OS=Rutilus rutilus (Roach) PE=2 SV=1	mineralocorticoid receptor [Rutilus rutilus]
EVM0016844.2	Biological Process: cation transport (GO:0006812);; Molecular Function: cation transmembrane transporter activity (GO:0008324);; Cellular Component: integral component of membrane (GO:0016021);; Biological Process: transmembrane transport (GO:0055085);;	K14695|0|dre:560642|K14695 solute carrier family 30 (zinc transporter), member 8 | (RefSeq) slc30a8, wu:fe49g03; solute carrier family 30 (zinc transporter), member 8	[P]	Inorganic ion transport and metabolism	Uncharacterized protein {ECO:0000313|Ensembl:ENSDARP00000074794} OS=Danio rerio (Zebrafish) PE=4 SV=1	PREDICTED: LOW QUALITY PROTEIN: uncharacterized protein LOC560642 [Danio rerio]
EVM0013732.1	Molecular Function: cytochrome-c oxidase activity (GO:0004129);; Cellular Component: mitochondrial respiratory chain (GO:0005746);; Molecular Function: electron transfer activity (GO:0009055);; Biological Process: proton transmembrane transport (GO:0015992);; Biological Process: ion transmembrane transport (GO:0034220);; Biological Process: oxidation-reduction process (GO:0055114);;	--	--	--	Zgc:153177 {ECO:0000313|EMBL:AAI24270.1} OS=Danio rerio (Zebrafish) PE=2 SV=1	cytochrome c oxidase subunit VIIa polypeptide 2-like [Danio rerio]
EVM0003729.1	--	--	--	--	Uncharacterized protein {ECO:0000313|Ensembl:ENSDARP00000116181} OS=Danio rerio (Zebrafish) PE=4 SV=2	PREDICTED: protein NLRC3 [Danio rerio]
EVM0004370.1	Molecular Function: DNA binding (GO:0003677);; Cellular Component: nucleus (GO:0005634);;	K11591|0|dre:337133|K11591 methyl-CpG-binding domain protein 3 | (RefSeq) mbd3a, wu:fa98f07; methyl-CpG binding domain protein 3a	[KB]	--	Uncharacterized protein {ECO:0000313|Ensembl:ENSDARP00000082941} OS=Danio rerio (Zebrafish) PE=2 SV=1	methyl-CpG-binding domain protein 3 [Danio rerio]
EVM0015494.1	--	--	[R]	General function prediction only	Uncharacterized protein {ECO:0000313|Ensembl:ENSDARP00000109033} OS=Danio rerio (Zebrafish) PE=4 SV=1	Pol polyprotein [Dicentrarchus labrax]
EVM0025909.1	--	--	--	--	Uncharacterized protein {ECO:0000313|Ensembl:ENSDARP00000106471} OS=Danio rerio (Zebrafish) PE=4 SV=1	PREDICTED: uncharacterized protein LOC101883163 [Danio rerio]
EVM0014856.1	Molecular Function: protein dimerization activity (GO:0046983);;	K09075|1.74138e-55|lcm:102350114|K09075 nescient helix-loop-helix protein | (RefSeq) NHLH2; nescient helix-loop-helix 2	[K]	Transcription	Uncharacterized protein {ECO:0000313|Ensembl:ENSLOCP00000021891} OS=Lepisosteus oculatus (Spotted gar) PE=4 SV=1	PREDICTED: helix-loop-helix protein 2-like [Lepisosteus oculatus]
EVM0013937.1	Cellular Component: extracellular matrix (GO:0005578);; Cellular Component: plasma membrane (GO:0005886);; Cellular Component: anchored component of membrane (GO:0031225);; Molecular Function: heparan sulfate proteoglycan binding (GO:0043395);;	K08112|0|mze:101479511|K08112 glypican 6 | (RefSeq) gpc2; glypican 2	[T]	Signal transduction mechanisms	Uncharacterized protein {ECO:0000313|Ensembl:ENSLOCP00000016171} OS=Lepisosteus oculatus (Spotted gar) PE=3 SV=1	PREDICTED: glypican-6-like isoform X1 [Esox lucius]
EVM0014456.1	Molecular Function: calcium ion binding (GO:0005509);; Cellular Component: integral component of membrane (GO:0016021);;	K20053|0|dre:393897|K20053 very low-density lipoprotein receptor | (RefSeq) vldlr, zgc:55792; very low density lipoprotein receptor	[T]	Signal transduction mechanisms	Uncharacterized protein {ECO:0000313|Ensembl:ENSDARP00000020206} OS=Danio rerio (Zebrafish) PE=4 SV=1	PREDICTED: very low-density lipoprotein receptor isoform X1 [Danio rerio]
EVM0035648.1	Molecular Function: DNA binding (GO:0003677);; Molecular Function: zinc ion binding (GO:0008270);;	--	[R]	General function prediction only	Uncharacterized protein {ECO:0000313|Ensembl:ENSDARP00000109390} OS=Danio rerio (Zebrafish) PE=4 SV=1	PREDICTED: uncharacterized protein LOC405808 isoform X2 [Danio rerio]
EVM0014107.2	--	K18730|0|dre:568584|K18730 PERQ amino acid-rich with GYF domain-containing protein | (RefSeq) gigyf1; GRB10 interacting GYF protein 1	[R]	General function prediction only	Uncharacterized protein {ECO:0000313|Ensembl:ENSDARP00000100002} OS=Danio rerio (Zebrafish) PE=4 SV=1	PREDICTED: PERQ amino acid-rich with GYF domain-containing protein 1 isoform X1 [Danio rerio]
EVM0017992.1	Molecular Function: calcium ion binding (GO:0005509);; Biological Process: cell adhesion (GO:0007155);;	--	--	--	Uncharacterized protein {ECO:0000313|Ensembl:ENSDARP00000120470} (Fragment) OS=Danio rerio (Zebrafish) PE=4 SV=1	PREDICTED: EGF-like repeat and discoidin I-like domain-containing protein 3 isoform X1 [Danio rerio]
EVM0001436.1	Biological Process: ganglioside metabolic process (GO:0001573);; Molecular Function: exo-alpha-sialidase activity (GO:0004308);; Cellular Component: endoplasmic reticulum (GO:0005783);; Cellular Component: cytosol (GO:0005829);; Cellular Component: membrane (GO:0016020);;	K12357|0|dre:555206|K12357 sialidase-2/3/4 [EC:3.2.1.18] | (RefSeq) neu3.3, neuc.1, sb:eu489, zgc:153998; sialidase 3 (membrane sialidase), tandem duplicate 3	--	--	Neuc.1 {ECO:0000313|EMBL:ABO30991.1} OS=Danio rerio (Zebrafish) PE=4 SV=1	Neuc.1 [Danio rerio]
EVM0003115.1	--	K06059|0|dre:560657|K06059 disintegrin and metalloproteinase domain-containing protein 17 [EC:3.4.24.86] | (RefSeq) adam17b, adam17, si:dkey-81b15.2; ADAM metallopeptidase domain 17b	[W]	Extracellular structures	Uncharacterized protein {ECO:0000313|Ensembl:ENSDARP00000127197} OS=Danio rerio (Zebrafish) PE=4 SV=1	PREDICTED: LOW QUALITY PROTEIN: disintegrin and metalloproteinase domain-containing protein 17 [Danio rerio]
EVM0026813.1	Molecular Function: G protein-coupled receptor activity (GO:0004930);; Cellular Component: plasma membrane (GO:0005886);; Biological Process: G protein-coupled receptor signaling pathway (GO:0007186);; Cellular Component: integral component of membrane (GO:0016021);;	--	[PT]	--	Uncharacterized protein {ECO:0000313|Ensembl:ENSDARP00000114313} (Fragment) OS=Danio rerio (Zebrafish) PE=4 SV=1	PREDICTED: extracellular calcium-sensing receptor-like isoform X1 [Danio rerio]
EVM0020313.1	--	K10765|2.98385e-15|tru:101066169|K10765 alkylated DNA repair protein alkB homolog 1 [EC:1.14.11.- 4.2.99.18] | (RefSeq) alkbh1; alkB homolog 1, histone H2A dioxygenase	[A]	RNA processing and modification	Uncharacterized protein {ECO:0000313|Ensembl:ENSTRUP00000001504} (Fragment) OS=Takifugu rubripes (Japanese pufferfish) PE=4 SV=1	PREDICTED: alkylated DNA repair protein alkB homolog 1-like [Takifugu rubripes]
EVM0030362.1	--	--	--	--	Claudin {ECO:0000256|RuleBase:RU060637} OS=Danio rerio (Zebrafish) PE=3 SV=1	PREDICTED: claudin-23-like [Danio rerio]
EVM0023817.1	--	--	--	--	Uncharacterized protein {ECO:0000313|Ensembl:ENSDARP00000095681} (Fragment) OS=Danio rerio (Zebrafish) PE=4 SV=1	PREDICTED: LOW QUALITY PROTEIN: interferon-induced very large GTPase 1-like [Danio rerio]
EVM0028089.1	Cellular Component: endosome (GO:0005768);; Biological Process: cell adhesion (GO:0007155);; Cellular Component: membrane (GO:0016020);; Cellular Component: endocytic vesicle (GO:0030139);;	K07192|0|dre:245698|K07192 flotillin | (RefSeq) flot2a, fb48a04, im:7143869, wu:fb48a04, zgc:55821; flotillin 2a	[UZ]	--	Flotillin-2a {ECO:0000313|EMBL:ACI33373.1} OS=Salmo salar (Atlantic salmon) PE=2 SV=1	flotillin-2a [Danio rerio]
EVM0022888.1	--	--	--	--	Uncharacterized protein {ECO:0000313|Ensembl:ENSDARP00000121598} OS=Danio rerio (Zebrafish) PE=4 SV=1	PREDICTED: uncharacterized protein KIAA1958 homolog isoform X3 [Danio rerio]
EVM0005363.1	--	--	[R]	General function prediction only	Uncharacterized protein {ECO:0000313|Ensembl:ENSFALP00000013638} (Fragment) OS=Ficedula albicollis (Collared flycatcher) PE=4 SV=1	PREDICTED: zinc finger protein 91-like [Anolis carolinensis]
EVM0006865.1	Molecular Function: nucleotide binding (GO:0000166);; Biological Process: telomere maintenance via recombination (GO:0000722);; Biological Process: double-strand break repair via homologous recombination (GO:0000724);; Cellular Component: chromosome, telomeric region (GO:0000781);; Cellular Component: PML body (GO:0016605);; Cellular Component: Smc5-Smc6 complex (GO:0030915);; Biological Process:…	--	[BDL]	--	Uncharacterized protein {ECO:0000313|Ensembl:ENSDARP00000111416} OS=Danio rerio (Zebrafish) PE=4 SV=1	structural maintenance of chromosomes protein 5 [Danio rerio]
EVM0012617.1	Molecular Function: creatine kinase activity (GO:0004111);; Molecular Function: ATP binding (GO:0005524);; Biological Process: phosphorylation (GO:0016310);;	K00933|0|dre:799492|K00933 creatine kinase [EC:2.7.3.2] | (RefSeq) ckmt2b, ckmt2, ckmt2-2, zgc:73059; creatine kinase, mitochondrial 2b (sarcomeric)	[C]	Energy production and conversion	Uncharacterized protein {ECO:0000313|Ensembl:ENSDARP00000058402} OS=Danio rerio (Zebrafish) PE=2 SV=1	Ckmt2 protein [Danio rerio]
EVM0035611.1	--	K16057|4.26887e-177|dre:555612|K16057 calcium release-activated calcium channel protein 2 | (RefSeq) orai2, si:dkey-261j4.7; ORAI calcium release-activated calcium modulator 2	[A]	RNA processing and modification	Uncharacterized protein {ECO:0000313|Ensembl:ENSDARP00000050909} OS=Danio rerio (Zebrafish) PE=4 SV=1	PREDICTED: protein orai-2 isoform X1 [Danio rerio]
EVM0015703.1	Cellular Component: proteasome complex (GO:0000502);; Molecular Function: ATP binding (GO:0005524);; Cellular Component: nucleus (GO:0005634);; Cellular Component: cytoplasm (GO:0005737);; Molecular Function: transcription factor binding (GO:0008134);; Molecular Function: nucleoside-triphosphatase activity (GO:0017111);; Molecular Function: thyrotropin-releasing hormone receptor binding (GO:00315…	K03066|0|dre:445285|K03066 26S proteasome regulatory subunit T6 | (RefSeq) psmc5, wu:fa14g03, wu:fb23a11, zgc:92464; proteasome 26S subunit, ATPase 5	[O]	Posttranslational modification, protein turnover, chaperones	Uncharacterized protein {ECO:0000313|Ensembl:ENSDARP00000096969} OS=Danio rerio (Zebrafish) PE=2 SV=1	26S protease regulatory subunit 8 [Danio rerio]
EVM0005532.1	--	--	--	--	Uncharacterized protein {ECO:0000313|Ensembl:ENSDARP00000059038} OS=Danio rerio (Zebrafish) PE=4 SV=1	PREDICTED: periaxin isoform X16 [Danio rerio]
EVM0029849.1	Molecular Function: monooxygenase activity (GO:0004497);; Cellular Component: cytoplasm (GO:0005737);; Biological Process: protein targeting (GO:0006605);; Biological Process: small GTPase mediated signal transduction (GO:0007264);; Molecular Function: protein domain specific binding (GO:0019904);; Biological Process: negative regulation of transcription, DNA-templated (GO:0045892);; Molecular Fu…	K16197|7.84291e-159|dre:399487|K16197 14-3-3 protein beta/theta/zeta | (RefSeq) ywhaqa, ywhaq, ywhaq2; tyrosine 3-monooxygenase/tryptophan 5-monooxygenase activation protein, theta polypeptide a	[O]	Posttranslational modification, protein turnover, chaperones	Uncharacterized protein {ECO:0000313|Ensembl:ENSLOCP00000020804} (Fragment) OS=Lepisosteus oculatus (Spotted gar) PE=3 SV=1	PREDICTED: 14-3-3 protein theta-like [Lepisosteus oculatus]
EVM0006247.1	--	--	[R]	General function prediction only	Uncharacterized protein {ECO:0000313|Ensembl:ENSPFOP00000028267} (Fragment) OS=Poecilia formosa (Amazon molly) PE=4 SV=1	PREDICTED: uncharacterized protein si:dkey-26m3.1 isoform X2 [Danio rerio]
EVM0035332.1	--	--	--	--	Uncharacterized protein {ECO:0000313|Ensembl:ENSAMXP00000008093} (Fragment) OS=Astyanax mexicanus (Blind cave fish) PE=4 SV=1	PREDICTED: uncharacterized protein LOC102076972 isoform X2 [Oreochromis niloticus]
EVM0019411.3	Molecular Function: inorganic anion exchanger activity (GO:0005452);; Biological Process: anion transport (GO:0006820);; Cellular Component: integral component of membrane (GO:0016021);;	K13856|0|dre:100333073|K13856 solute carrier family 4 (anion exchanger), member 3 | (RefSeq) slc4a3, Ae3; solute carrier family 4 (anion exchanger), member 3	[P]	Inorganic ion transport and metabolism	Solute carrier family 4 anion exchanger member 3 {ECO:0000313|EMBL:AHC12990.1} OS=Danio rerio (Zebrafish) PE=2 SV=1	solute carrier family 4 (anion exchanger), member 3 [Danio rerio]
EVM0003593.1	--	--	[TR]	--	Uncharacterized protein {ECO:0000313|Ensembl:ENSDARP00000128119} OS=Danio rerio (Zebrafish) PE=4 SV=1	PREDICTED: kelch-like protein 20 [Danio rerio]
EVM0032438.1	Molecular Function: cysteine-type endopeptidase activity (GO:0004197);; Biological Process: proteolysis (GO:0006508);; Biological Process: fin regeneration (GO:0031101);; Biological Process: regulation of catalytic activity (GO:0050790);;	K01363|0|dre:569298|K01363 cathepsin B [EC:3.4.22.1] | (RefSeq) ctsbb; cathepsin Bb	[O]	Posttranslational modification, protein turnover, chaperones	Uncharacterized protein {ECO:0000313|Ensembl:ENSDARP00000088034} OS=Danio rerio (Zebrafish) PE=3 SV=1	PREDICTED: cathepsin Bb isoform X1 [Danio rerio]
EVM0023200.1	--	--	--	--	Uncharacterized protein {ECO:0000313|Ensembl:ENSDARP00000127909} OS=Danio rerio (Zebrafish) PE=4 SV=1	PREDICTED: uncharacterized protein LOC100330485 [Danio rerio]
EVM0033052.1	Cellular Component: intracellular (GO:0005622);; Biological Process: protein ubiquitination (GO:0016567);; Biological Process: intracellular signal transduction (GO:0035556);;	K10327|1.79854e-175|xma:102218867|K10327 ankyrin repeat and SOCS box protein 5 | (RefSeq) asb5; ankyrin repeat and SOCS box containing 5	[R]	General function prediction only	Uncharacterized protein {ECO:0000313|Ensembl:ENSDARP00000104979} OS=Danio rerio (Zebrafish) PE=4 SV=1	PREDICTED: uncharacterized protein LOC550441 isoform X1 [Danio rerio]
EVM0024421.1	--	K20126|0|dre:100148449|K20126 nostrin | (RefSeq) nostrin; nitric oxide synthase trafficking	[R]	General function prediction only	Nostrin protein {ECO:0000313|EMBL:AAI54474.1} OS=Danio rerio (Zebrafish) PE=2 SV=1	nostrin [Danio rerio]
EVM0007859.1	Molecular Function: GTPase activator activity (GO:0005097);; Cellular Component: cytoplasmic vesicle (GO:0016023);; Biological Process: negative regulation of TOR signaling (GO:0032007);; Biological Process: positive regulation of GTPase activity (GO:0032851);; Biological Process: activation of GTPase activity (GO:0032862);; Biological Process: response to growth factor (GO:0070848);;	K20396|0|dre:393750|K20396 TBC1 domain family member 7 | (RefSeq) tbc1d7, zgc:73291; TBC1 domain family, member 7	--	--	Uncharacterized protein {ECO:0000313|Ensembl:ENSAMXP00000012510} OS=Astyanax mexicanus (Blind cave fish) PE=4 SV=1	PREDICTED: TBC1 domain family member 7 isoform X1 [Danio rerio]
EVM0003364.1	Molecular Function: calcium ion binding (GO:0005509);;	K02183|4.28727e-101|mgp:100539455|K02183 calmodulin | (RefSeq) CALM1; calmodulin 1	[T]	Signal transduction mechanisms	Oncorhynchus mykiss genomic scaffold, scaffold_3767 {ECO:0000313|EMBL:CDQ87622.1} OS=Oncorhynchus mykiss (Rainbow trout) PE=4 SV=1	PREDICTED: calmodulin-like isoform X2 [Xenopus (Silurana) tropicalis]
EVM0020022.1	Cellular Component: Golgi membrane (GO:0000139);; Molecular Function: N-acetylgalactosamine 4-O-sulfotransferase activity (GO:0001537);; Cellular Component: integral component of membrane (GO:0016021);; Biological Process: carbohydrate biosynthetic process (GO:0016051);; Biological Process: dermatan sulfate proteoglycan metabolic process (GO:0050655);;	K08105|0|dre:404732|K08105 dermatan 4-sulfotransferase 1 [EC:2.8.2.35] | (RefSeq) chst14, d4st1, wu:fc04a01, zgc:136487; carbohydrate (N-acetylgalactosamine 4-0) sulfotransferase 14	[MW]	--	Dermatan 4 sulfotransferase 1 {ECO:0000313|EMBL:AAI15152.1} OS=Danio rerio (Zebrafish) PE=2 SV=1	carbohydrate sulfotransferase 14 [Danio rerio]
EVM0008202.1	--	--	--	--	Uncharacterized protein {ECO:0000313|Ensembl:ENSDARP00000126524} OS=Danio rerio (Zebrafish) PE=4 SV=1	PREDICTED: NACHT, LRR and PYD domains-containing protein 12, partial [Danio rerio]
EVM0026645.1	Cellular Component: intracellular (GO:0005622);; Biological Process: protein ubiquitination (GO:0016567);; Biological Process: intracellular signal transduction (GO:0035556);;	K10330|0|dre:327200|K10330 ankyrin repeat and SOCS box protein 8 | (RefSeq) asb8, wu:fd16d08, zgc:64033; ankyrin repeat and SOCS box containing 8	[R]	General function prediction only	Uncharacterized protein {ECO:0000313|Ensembl:ENSDARP00000012241} OS=Danio rerio (Zebrafish) PE=2 SV=1	ankyrin repeat and SOCS box protein 8 [Danio rerio]
EVM0032526.1	Biological Process: intra-Golgi vesicle-mediated transport (GO:0006891);; Cellular Component: Golgi transport complex (GO:0017119);;	K20293|0|dre:393290|K20293 conserved oligomeric Golgi complex subunit 6 | (RefSeq) cog6, si:ch211-203f4.1, zgc:56117; component of oligomeric golgi complex 6	[S]	Function unknown	Uncharacterized protein {ECO:0000313|Ensembl:ENSDARP00000104908} OS=Danio rerio (Zebrafish) PE=4 SV=1	PREDICTED: conserved oligomeric Golgi complex subunit 6 isoform X1 [Danio rerio]
EVM0017529.1	Cellular Component: Golgi membrane (GO:0000139);; Cellular Component: endoplasmic reticulum membrane (GO:0005789);; Cellular Component: integral component of plasma membrane (GO:0005887);; Biological Process: ceramide metabolic process (GO:0006672);; Biological Process: multicellular organism development (GO:0007275);; Cellular Component: apical plasma membrane (GO:0016324);; Molecular Function: …	K12349|0|dre:493602|K12349 neutral ceramidase [EC:3.5.1.23] | (RefSeq) asah2; N-acylsphingosine amidohydrolase 2	[T]	Signal transduction mechanisms	Uncharacterized protein {ECO:0000313|Ensembl:ENSAMXP00000018781} OS=Astyanax mexicanus (Blind cave fish) PE=4 SV=1	neutral ceramidase [Danio rerio]
EVM0005167.1	Molecular Function: structural molecule activity (GO:0005198);; Cellular Component: intermediate filament (GO:0005882);; Biological Process: fin regeneration (GO:0031101);;	--	--	--	Uncharacterized protein {ECO:0000313|Ensembl:ENSDARP00000076687} OS=Danio rerio (Zebrafish) PE=3 SV=1	uncharacterized protein LOC563946 [Danio rerio]
EVM0003213.1	--	--	--	--	Uncharacterized protein {ECO:0000313|Ensembl:ENSDARP00000128825} OS=Danio rerio (Zebrafish) PE=4 SV=1	PREDICTED: uncharacterized protein LOC103038511 [Astyanax mexicanus]
EVM0001249.2	Biological Process: gamete generation (GO:0007276);; Cellular Component: intracellular organelle (GO:0043229);;	--	--	--	Uncharacterized protein {ECO:0000313|Ensembl:ENSDARP00000051773} OS=Danio rerio (Zebrafish) PE=4 SV=1	uncharacterized protein LOC550562 [Danio rerio]
EVM0017454.1	Molecular Function: sulfotransferase activity (GO:0008146);;	--	[GO]	--	Uncharacterized protein {ECO:0000313|Ensembl:ENSONIP00000016857} OS=Oreochromis niloticus (Nile tilapia) PE=4 SV=1	PREDICTED: WSC domain-containing protein 2 isoform X1 [Danio rerio]
EVM0022068.1	Cellular Component: plasma membrane (GO:0005886);; Molecular Function: glycerol transmembrane transporter activity (GO:0015168);; Biological Process: glycerol transport (GO:0015793);;	K09864|1.72568e-54|cmy:102933045|K09864 aquaporin-1 | (RefSeq) aquaporin FA-CHIP-like	[G]	Carbohydrate transport and metabolism	Uncharacterized protein {ECO:0000313|Ensembl:ENSLACP00000019211} OS=Latimeria chalumnae (West Indian ocean coelacanth) PE=3 SV=1	PREDICTED: aquaporin-5-like [Esox lucius]
EVM0023352.1	Molecular Function: DNA-binding transcription factor activity (GO:0003700);; Cellular Component: nucleus (GO:0005634);; Biological Process: regulation of transcription, DNA-templated (GO:0006355);; Biological Process: nervous system development (GO:0007399);; Biological Process: cell differentiation (GO:0030154);; Molecular Function: sequence-specific DNA binding (GO:0043565);;	K09437|2.90259e-133|xma:102229487|K09437 ETS oncogene family protein FEV | (RefSeq) fev; FEV, ETS transcription factor	[K]	Transcription	Pet1 splice form E1up {ECO:0000313|EMBL:ABN42913.1} (Fragment) OS=Danio rerio (Zebrafish) PE=2 SV=1	Pet1 splice form E1up [Danio rerio]
EVM0017960.1	Cellular Component: nucleus (GO:0005634);; Biological Process: regulation of transcription, DNA-templated (GO:0006355);; Biological Process: cell differentiation (GO:0030154);; Biological Process: endocrine pancreas development (GO:0031018);; Molecular Function: transcription regulatory region DNA binding (GO:0044212);; Biological Process: regulation of insulin secretion (GO:0050796);; Biological…	K09173|0|dre:570989|K09173 regulatory factor X 1/2/3 | (RefSeq) rfx3, zgc:153245; regulatory factor X, 3 (influences HLA class II expression)	[K]	Transcription	Rfx3 protein {ECO:0000313|EMBL:AAI65663.1} OS=Danio rerio (Zebrafish) PE=2 SV=1	transcription factor RFX3 [Danio rerio]
EVM0021064.1	Cellular Component: female pronucleus (GO:0001939);; Cellular Component: male pronucleus (GO:0001940);; Cellular Component: pericentric heterochromatin (GO:0005721);; Cellular Component: spindle (GO:0005819);; Cellular Component: chromocenter (GO:0010369);; Molecular Function: enzyme binding (GO:0019899);; Molecular Function: identical protein binding (GO:0042802);; Biological Process: negative r…	K11585|4.49299e-103|dre:326746|K11585 chromobox protein 1 | (RefSeq) cbx1a, cbx1, wu:fe14b09, zgc:55739; chromobox homolog 1a (HP1 beta homolog Drosophila)	[B]	Chromatin structure and dynamics	Chromobox homolog 1a (HP1 beta homolog Drosophila) {ECO:0000313|EMBL:AAH45443.1} OS=Danio rerio (Zebrafish) PE=2 SV=1	chromobox protein homolog 1 [Danio rerio]
EVM0005571.1	--	K10367|1.43938e-61|dre:561077|K10367 formin 1 | (RefSeq) fmn1, si:dkey-81b15.10; formin 1	[TZ]	--	Uncharacterized protein {ECO:0000313|Ensembl:ENSAMXP00000004924} (Fragment) OS=Astyanax mexicanus (Blind cave fish) PE=4 SV=1	PREDICTED: formin-1 [Danio rerio]
EVM0022546.1	Cellular Component: integral component of membrane (GO:0016021);; Biological Process: transmembrane transport (GO:0055085);;	K13354|0|dre:100093708|K13354 solute carrier family 25 (peroxisomal adenine nucleotide transporter), member 17 | (RefSeq) slc25a17, si:dkey-68o6.9, zgc:162641; solute carrier family 25 (mitochondrial carrier; peroxisomal membrane protein), member 17	[C]	Energy production and conversion	Zgc:162641 protein {ECO:0000313|EMBL:AAI39874.1} OS=Danio rerio (Zebrafish) PE=2 SV=1	peroxisomal membrane protein PMP34 [Danio rerio]
EVM0036657.1	Cellular Component: intracellular (GO:0005622);; Biological Process: protein ubiquitination (GO:0016567);; Biological Process: intracellular signal transduction (GO:0035556);;	K10332|0|dre:559467|K10332 ankyrin repeat and SOCS box protein 10 | (RefSeq) asb10, zgc:153279; ankyrin repeat and SOCS box containing 10	[R]	General function prediction only	Uncharacterized protein {ECO:0000313|Ensembl:ENSDARP00000119345} (Fragment) OS=Danio rerio (Zebrafish) PE=4 SV=1	PREDICTED: ankyrin repeat and SOCS box protein 10 isoform X2 [Danio rerio]
EVM0003102.1	Molecular Function: nucleic acid binding (GO:0003676);; Biological Process: RNA processing (GO:0006396);; Biological Process: response to virus (GO:0009615);; Cellular Component: ribonucleoprotein complex (GO:0030529);;	K15047|0|dre:100330645|K15047 heterogeneous nuclear ribonucleoprotein U-like protein 1 | (RefSeq) hnrnpul1l, fb52b04, wu:fb52b04; heterogeneous nuclear ribonucleoprotein U-like 1 like	[A]	RNA processing and modification	Uncharacterized protein {ECO:0000313|Ensembl:ENSDARP00000098055} OS=Danio rerio (Zebrafish) PE=4 SV=1	PREDICTED: heterogeneous nuclear ribonucleoprotein U-like protein 1 [Danio rerio]
EVM0024378.1	--	--	[RP]	--	Uncharacterized protein {ECO:0000313|Ensembl:ENSDARP00000127019} (Fragment) OS=Danio rerio (Zebrafish) PE=4 SV=1	PREDICTED: Fc receptor-like protein 1 [Danio rerio]
EVM0026323.2	Cellular Component: nucleolus (GO:0005730);; Biological Process: mitotic cell cycle (GO:0007067);; Biological Process: cell division (GO:0051301);;	--	[S]	Function unknown	Uncharacterized protein {ECO:0000313|Ensembl:ENSAMXP00000003784} OS=Astyanax mexicanus (Blind cave fish) PE=4 SV=1	protein RCC2 homolog [Danio rerio]
EVM0010083.2	Molecular Function: catalytic activity (GO:0003824);; Biological Process: metabolic process (GO:0008152);;	K01897|0|dre:567157|K01897 long-chain acyl-CoA synthetase [EC:6.2.1.3] | (RefSeq) acsl3a, si:dkeyp-109h9.2; acyl-CoA synthetase long-chain family member 3a	[I]	Lipid transport and metabolism	Uncharacterized protein {ECO:0000313|Ensembl:ENSDARP00000042883} OS=Danio rerio (Zebrafish) PE=4 SV=1	long-chain-fatty-acid--CoA ligase 3 [Danio rerio]
EVM0002954.2	Cellular Component: nuclear pore (GO:0005643);; Biological Process: intracellular transport (GO:0046907);;	K14295|0|dre:322969|K14295 nuclear pore complex protein Nup50 | (RefSeq) nup50, wu:fa56e03, wu:fb78a08; nucleoporin 50	[U]	Intracellular trafficking, secretion, and vesicular transport	Nucleoporin 50 {ECO:0000313|EMBL:AAH65637.1} OS=Danio rerio (Zebrafish) PE=2 SV=1	nuclear pore complex protein Nup50 [Danio rerio]
EVM0029408.1	Cellular Component: intracellular (GO:0005622);; Molecular Function: zinc ion binding (GO:0008270);;	K10652|0|dre:393144|K10652 tripartite motif-containing protein 25 [EC:2.3.2.27] | (RefSeq) trim25, zgc:55773; tripartite motif containing 25	[O]	Posttranslational modification, protein turnover, chaperones	Tripartite motif protein 25 {ECO:0000313|EMBL:AFP48364.1} OS=Rhodeus uyekii PE=2 SV=1	tripartite motif protein 25 [Rhodeus uyekii]
EVM0018503.1	Cellular Component: nucleus (GO:0005634);; Biological Process: regulation of transcription, DNA-templated (GO:0006355);; Molecular Function: metallopeptidase activity (GO:0008237);; Molecular Function: zinc ion binding (GO:0008270);;	K03128|0|dre:324486|K03128 transcription initiation factor TFIID subunit 2 | (RefSeq) taf2, TAFII-150, TAFII150, fc30f02, fc56a05, wu:fc30f02, wu:fc56a05; TAF2 RNA polymerase II, TATA box binding protein (TBP)-associated factor	[K]	Transcription	Transcription initiation factor TFIID subunit 2 {ECO:0000313|Ensembl:ENSDARP00000098846} OS=Danio rerio (Zebrafish) PE=4 SV=1	PREDICTED: transcription initiation factor TFIID subunit 2 isoform X1 [Danio rerio]
EVM0003246.1	--	--	[T]	Signal transduction mechanisms	Uncharacterized protein {ECO:0000313|Ensembl:ENSDARP00000110716} OS=Danio rerio (Zebrafish) PE=4 SV=1	PREDICTED: G-protein coupled receptor 126-like [Danio rerio]
[truncated: 29,894 more rows]
