# Supplementary material for: Chromosome-Level Assembly of Male Opsariichthys bidens Genome Provides Insights into the Regulation of the GnRH Signaling Pathway and Genome Evolution
Source: Biology (Basel). 2022 Oct 13;11(10):1500. doi: 10.3390/biology11101500 (PMC9598921; doi:10.3390/biology11101500)
Supplement: Supplementary file 1 [file biology-11-01500-s001.zip › Table S6 kegg pathway list.xls]

## Sheet: Sheet1
ID	Description	GeneRatio	BgRatio	enrich_factor	pvalue	qvalue	geneID
ko00603	Glycosphingolipid biosynthesis - globo series	17/313	29/6387	11.96	1.07794e-15	5.55991e-14	EVM0000840.1/EVM0005705.3/EVM0007316.1/EVM0007905.1/EVM0010042.1/EVM0011921.1/EVM0014169.1/EVM0016682.1/EVM0018215.1/EVM0021914.1/EVM0022745.1/EVM0025426.1/EVM0025752.1/EVM0028162.1/EVM0029250.1/EVM0029567.1/EVM0030169.1
ko04512	ECM-receptor interaction	29/313	119/6387	4.97	2.28258e-13	5.88664e-12	EVM0001313.1/EVM0001702.1/EVM0002487.1/EVM0006681.2/EVM0006709.1/EVM0008201.1/EVM0008634.1/EVM0009837.1/EVM0010834.1/EVM0012614.1/EVM0013827.1/EVM0014380.1/EVM0014637.1/EVM0014697.1/EVM0015522.1/EVM0016974.1/EVM0017117.1/EVM0019034.1/EVM0020153.1/EVM0022336.1/EVM0024092.1/EVM0025395.1/EVM0026446.1/EVM0028868.1/EVM0029218.1/EVM0033632.1/EVM0033766.1/EVM0034765.1/EVM0036133.1
ko04145	Phagosome	35/313	198/6387	3.61	1.64083e-11	2.82108e-10	EVM0001702.1/EVM0003470.4/EVM0004986.1/EVM0005408.1/EVM0006681.2/EVM0008638.1/EVM0008712.1/EVM0009837.1/EVM0010320.1/EVM0010652.1/EVM0010834.1/EVM0012614.1/EVM0014380.1/EVM0015373.1/EVM0015598.1/EVM0015660.1/EVM0016850.1/EVM0017117.1/EVM0018086.1/EVM0019022.1/EVM0019034.1/EVM0021012.1/EVM0021720.1/EVM0022049.1/EVM0024047.1/EVM0024092.1/EVM0026446.1/EVM0027330.1/EVM0027848.1/EVM0031856.1/EVM003254…
ko04621	NOD-like receptor signaling pathway	16/313	63/6387	5.18	3.39992e-08	4.36247e-07	EVM0006952.1/EVM0008600.1/EVM0016216.1/EVM0016259.1/EVM0019251.1/EVM0020656.1/EVM0021101.1/EVM0023331.1/EVM0025375.1/EVM0026176.1/EVM0026927.1/EVM0027682.2/EVM0032607.2/EVM0033922.1/EVM0035609.1/EVM0036690.1
ko02010	ABC transporters	15/313	56/6387	5.47	4.22892e-08	4.36247e-07	EVM0000960.1/EVM0004933.1/EVM0006664.1/EVM0022736.1/EVM0022784.1/EVM0022885.1/EVM0025360.1/EVM0028221.1/EVM0028691.1/EVM0031510.1/EVM0032388.1/EVM0032895.1/EVM0033454.1/EVM0033785.1/EVM0035709.1
ko04914	Progesterone-mediated oocyte maturation	21/313	116/6387	3.69	1.47518e-07	1.25619e-06	EVM0003421.1/EVM0007004.1/EVM0010291.1/EVM0015923.1/EVM0016259.1/EVM0018122.1/EVM0019251.1/EVM0019535.1/EVM0024721.1/EVM0026429.1/EVM0029993.1/EVM0030203.1/EVM0032607.2/EVM0033422.1/EVM0033652.1/EVM0033922.1/EVM0034136.2/EVM0035609.1/EVM0035781.1/EVM0035791.1/EVM0036690.1
ko05132	Salmonella infection	20/313	107/6387	3.81	1.70482e-07	1.25619e-06	EVM0003470.4/EVM0005408.1/EVM0010652.1/EVM0011576.1/EVM0015660.1/EVM0016259.1/EVM0019022.1/EVM0019251.1/EVM0019432.1/EVM0020596.1/EVM0021720.1/EVM0022049.1/EVM0027848.1/EVM0032102.2/EVM0032549.1/EVM0032607.2/EVM0033202.2/EVM0033922.1/EVM0035609.1/EVM0036690.1
ko04912	GnRH signaling pathway	21/313	138/6387	3.11	2.91327e-06	1.87829e-05	EVM0003421.1/EVM0007004.1/EVM0010291.1/EVM0015923.1/EVM0016259.1/EVM0018122.1/EVM0019251.1/EVM0019535.1/EVM0024721.1/EVM0026429.1/EVM0029993.1/EVM0030203.1/EVM0032607.2/EVM0033422.1/EVM0033652.1/EVM0033922.1/EVM0034136.2/EVM0035609.1/EVM0035781.1/EVM0035791.1/EVM0036690.1
ko04020	Calcium signaling pathway	33/313	302/6387	2.23	9.76323e-06	5.5953e-05	EVM0002329.1/EVM0004434.1/EVM0006166.1/EVM0006387.1/EVM0007004.1/EVM0007971.1/EVM0009210.1/EVM0010320.1/EVM0011338.1/EVM0012213.1/EVM0013829.1/EVM0015923.1/EVM0018122.1/EVM0018658.1/EVM0019535.1/EVM0019914.2/EVM0020332.1/EVM0021506.1/EVM0023356.1/EVM0024721.1/EVM0026429.1/EVM0028266.1/EVM0029004.1/EVM0029993.1/EVM0030008.1/EVM0030203.1/EVM0032636.1/EVM0033422.1/EVM0033582.1/EVM0033652.1/EVM003578…
ko04142	Lysosome	23/313	174/6387	2.7	1.12874e-05	5.8219e-05	EVM0000840.1/EVM0005705.3/EVM0007316.1/EVM0007905.1/EVM0008106.2/EVM0010042.1/EVM0010399.1/EVM0011921.1/EVM0014169.1/EVM0016682.1/EVM0018215.1/EVM0021529.1/EVM0021914.1/EVM0022745.1/EVM0025426.1/EVM0025752.1/EVM0028162.1/EVM0029250.1/EVM0029567.1/EVM0030169.1/EVM0031869.1/EVM0033785.1/EVM0034479.1
ko00562	Inositol phosphate metabolism	16/313	99/6387	3.3	2.09551e-05	9.82583e-05	EVM0001318.1/EVM0002329.1/EVM0005670.1/EVM0006166.1/EVM0007971.1/EVM0009210.1/EVM0011338.1/EVM0012213.1/EVM0014328.1/EVM0019371.1/EVM0020078.1/EVM0022213.1/EVM0023356.1/EVM0027615.1/EVM0027824.1/EVM0036013.1
ko04261	Adrenergic signaling in cardiomyocytes	26/313	228/6387	2.33	4.33307e-05	0.000186246	EVM0003421.1/EVM0004434.1/EVM0006387.1/EVM0007004.1/EVM0010291.1/EVM0015923.1/EVM0016259.1/EVM0018122.1/EVM0019251.1/EVM0019535.1/EVM0019914.2/EVM0021506.1/EVM0024721.1/EVM0026429.1/EVM0029993.1/EVM0030203.1/EVM0032607.2/EVM0032636.1/EVM0033422.1/EVM0033652.1/EVM0033922.1/EVM0034136.2/EVM0035609.1/EVM0035781.1/EVM0035791.1/EVM0036690.1
ko04540	Gap junction	19/313	142/6387	2.73	5.59927e-05	0.000222157	EVM0003421.1/EVM0007004.1/EVM0010291.1/EVM0015923.1/EVM0018122.1/EVM0019535.1/EVM0024721.1/EVM0026429.1/EVM0028266.1/EVM0029004.1/EVM0029993.1/EVM0030008.1/EVM0030203.1/EVM0033422.1/EVM0033582.1/EVM0033652.1/EVM0034136.2/EVM0035781.1/EVM0035791.1
ko04070	Phosphatidylinositol signaling system	16/313	136/6387	2.4	0.000931496	0.00343183	EVM0001318.1/EVM0002329.1/EVM0005670.1/EVM0006166.1/EVM0007971.1/EVM0009210.1/EVM0011338.1/EVM0012213.1/EVM0014328.1/EVM0019371.1/EVM0020078.1/EVM0022213.1/EVM0023356.1/EVM0027615.1/EVM0027824.1/EVM0036013.1
ko00590	Arachidonic acid metabolism	11/313	76/6387	2.95	0.00107969	0.00360795	EVM0005541.1/EVM0007110.1/EVM0013051.1/EVM0014761.1/EVM0016885.1/EVM0017724.1/EVM0023943.1/EVM0024155.1/EVM0024380.1/EVM0027940.1/EVM0035388.1
ko04622	RIG-I-like receptor signaling pathway	10/313	65/6387	3.14	0.0011192	0.00360795	EVM0002825.1/EVM0007828.1/EVM0013435.1/EVM0016259.1/EVM0019251.1/EVM0026927.1/EVM0032607.2/EVM0033922.1/EVM0035609.1/EVM0036690.1
ko04114	Oocyte meiosis	16/313	149/6387	2.19	0.00244874	0.00742961	EVM0003421.1/EVM0007004.1/EVM0010291.1/EVM0015923.1/EVM0018122.1/EVM0019535.1/EVM0024721.1/EVM0026429.1/EVM0029993.1/EVM0030203.1/EVM0033422.1/EVM0033652.1/EVM0033922.1/EVM0034136.2/EVM0035781.1/EVM0035791.1
ko05168	Herpes simplex infection	20/313	209/6387	1.95	0.00299522	0.00838082	EVM0003657.2/EVM0004237.1/EVM0004986.1/EVM0005921.1/EVM0007686.1/EVM0008638.1/EVM0008712.1/EVM0008748.1/EVM0015323.1/EVM0017204.1/EVM0018086.1/EVM0018929.1/EVM0021012.1/EVM0023380.1/EVM0024047.1/EVM0026927.1/EVM0030257.1/EVM0030752.1/EVM0033914.1/EVM0035308.1
ko04080	Neuroactive ligand-receptor interaction	34/313	427/6387	1.62	0.00308722	0.00838082	EVM0000327.1/EVM0001247.1/EVM0002072.1/EVM0003483.1/EVM0007762.2/EVM0007896.1/EVM0008102.1/EVM0008156.1/EVM0010262.1/EVM0013289.1/EVM0014059.1/EVM0015983.1/EVM0017827.1/EVM0018369.1/EVM0020043.1/EVM0020304.1/EVM0021985.1/EVM0024042.1/EVM0024614.1/EVM0026193.1/EVM0027396.1/EVM0027565.1/EVM0028266.1/EVM0028667.1/EVM0029004.1/EVM0029134.1/EVM0030008.1/EVM0030609.1/EVM0031715.1/EVM0033582.1/EVM003597…
ko04916	Melanogenesis	15/313	150/6387	2.04	0.00646467	0.0166721	EVM0003421.1/EVM0007004.1/EVM0010291.1/EVM0015923.1/EVM0018122.1/EVM0019535.1/EVM0024721.1/EVM0026429.1/EVM0029993.1/EVM0030203.1/EVM0033422.1/EVM0033652.1/EVM0034136.2/EVM0035781.1/EVM0035791.1
ko04933	AGE-RAGE signaling pathway in diabetic complications	15/313	151/6387	2.03	0.00686822	0.0168693	EVM0002329.1/EVM0006166.1/EVM0007971.1/EVM0008748.1/EVM0009210.1/EVM0011338.1/EVM0012213.1/EVM0016259.1/EVM0019251.1/EVM0023356.1/EVM0032607.2/EVM0033922.1/EVM0035308.1/EVM0035609.1/EVM0036690.1
ko00230	Purine metabolism	22/313	258/6387	1.74	0.00760315	0.0172496	EVM0001087.1/EVM0003421.1/EVM0004953.1/EVM0007004.1/EVM0007435.1/EVM0010291.1/EVM0015923.1/EVM0018054.1/EVM0018122.1/EVM0018589.1/EVM0018802.2/EVM0019535.1/EVM0024721.1/EVM0026429.1/EVM0029993.1/EVM0030203.1/EVM0033422.1/EVM0033652.1/EVM0034136.2/EVM0034755.1/EVM0035781.1/EVM0035791.1
ko00511	Other glycan degradation	5/313	26/6387	3.92	0.0076919	0.0172496	EVM0000763.1/EVM0001436.1/EVM0004895.1/EVM0009313.2/EVM0012383.1
ko04514	Cell adhesion molecules (CAMs)	16/313	173/6387	1.89	0.0104119	0.0223765	EVM0000307.1/EVM0002024.1/EVM0002639.1/EVM0006632.1/EVM0006681.2/EVM0009200.1/EVM0012480.1/EVM0016399.1/EVM0016850.1/EVM0019893.1/EVM0020979.1/EVM0024092.1/EVM0027753.1/EVM0029261.2/EVM0032376.1/EVM0035273.1
ko04270	Vascular smooth muscle contraction	15/313	169/6387	1.81	0.0182441	0.0376405	EVM0003421.1/EVM0007004.1/EVM0010291.1/EVM0015923.1/EVM0018122.1/EVM0019535.1/EVM0024721.1/EVM0026429.1/EVM0029993.1/EVM0030203.1/EVM0033422.1/EVM0033652.1/EVM0034136.2/EVM0035781.1/EVM0035791.1
ko00591	Linoleic acid metabolism	4/313	22/6387	3.71	0.0205523	0.0407717	EVM0005541.1/EVM0007110.1/EVM0013051.1/EVM0017724.1
ko00051	Fructose and mannose metabolism	6/313	46/6387	2.66	0.0236691	0.0452158	EVM0003779.4/EVM0003790.1/EVM0009355.1/EVM0020379.2/EVM0029948.6/EVM0036547.1
ko00052	Galactose metabolism	5/313	42/6387	2.43	0.0527997	0.0972627	EVM0004890.1/EVM0008106.2/EVM0029958.1/EVM0031869.1/EVM0035104.1
ko00500	Starch and sucrose metabolism	5/313	51/6387	2	0.102811	0.182858	EVM0004890.1/EVM0008106.2/EVM0029958.1/EVM0031869.1/EVM0035104.1
ko00480	Glutathione metabolism	6/313	78/6387	1.57	0.182155	0.313179	EVM0004576.1/EVM0015784.2/EVM0018684.1/EVM0025323.1/EVM0032211.1/EVM0035071.1
ko04510	Focal adhesion	17/313	282/6387	1.23	0.219661	0.356888	EVM0001702.1/EVM0006681.2/EVM0009837.1/EVM0010834.1/EVM0012614.1/EVM0014380.1/EVM0015522.1/EVM0017117.1/EVM0019034.1/EVM0022162.1/EVM0022769.1/EVM0023569.1/EVM0024092.1/EVM0026446.1/EVM0033766.1/EVM0034765.1/EVM0036133.1
ko00600	Sphingolipid metabolism	5/313	67/6387	1.52	0.230285	0.356888	EVM0000763.1/EVM0001436.1/EVM0004895.1/EVM0009313.2/EVM0012383.1
ko04620	Toll-like receptor signaling pathway	7/313	102/6387	1.4	0.232594	0.356888	EVM0016259.1/EVM0019251.1/EVM0026927.1/EVM0032607.2/EVM0033922.1/EVM0035609.1/EVM0036690.1
ko04144	Endocytosis	22/313	380/6387	1.18	0.235255	0.356888	EVM0000863.1/EVM0001318.1/EVM0003506.1/EVM0005284.1/EVM0006231.1/EVM0006531.1/EVM0007694.1/EVM0010905.1/EVM0011375.1/EVM0012170.1/EVM0014328.1/EVM0019371.1/EVM0019538.1/EVM0020762.1/EVM0021381.1/EVM0022380.2/EVM0023077.1/EVM0026343.1/EVM0030741.1/EVM0030767.1/EVM0031150.1/EVM0036013.1
ko00830	Retinol metabolism	3/313	37/6387	1.65	0.271394	0.399028	EVM0010789.1/EVM0024557.1/EVM0026392.1
ko04370	VEGF signaling pathway	6/313	90/6387	1.36	0.278505	0.399028	EVM0016259.1/EVM0019251.1/EVM0032607.2/EVM0033922.1/EVM0035609.1/EVM0036690.1
ko00330	Arginine and proline metabolism	5/313	76/6387	1.34	0.315716	0.440116	EVM0004576.1/EVM0014828.1/EVM0018684.1/EVM0025323.1/EVM0035071.1
ko04115	p53 signaling pathway	5/313	77/6387	1.33	0.325502	0.441817	EVM0001702.1/EVM0004628.1/EVM0013260.1/EVM0026927.1/EVM0034765.1
ko00340	Histidine metabolism	2/313	30/6387	1.36	0.43647	0.577247	EVM0005445.1/EVM0014828.1
ko05322	Systemic lupus erythematosus	1/313	12/6387	1.7	0.453106	0.584269	EVM0009122.1
ko05034	Alcoholism	1/313	13/6387	1.57	0.479958	0.603798	EVM0009122.1
ko00053	Ascorbate and aldarate metabolism	1/313	16/6387	1.28	0.552879	0.67834	EVM0014828.1
ko00350	Tyrosine metabolism	2/313	40/6387	1.02	0.590594	0.67834	EVM0000703.1/EVM0005445.1
ko00410	beta-Alanine metabolism	2/313	40/6387	1.02	0.590594	0.67834	EVM0005445.1/EVM0014828.1
ko03050	Proteasome	3/313	62/6387	0.99	0.592221	0.67834	EVM0003849.1/EVM0015703.1/EVM0021556.1
ko04672	Intestinal immune network for IgA production	2/313	43/6387	0.95	0.630306	0.67834	EVM0010320.1/EVM0036398.1
ko00360	Phenylalanine metabolism	1/313	22/6387	0.93	0.669553	0.67834	EVM0005445.1
ko03013	RNA transport	8/313	184/6387	0.89	0.687453	0.67834	EVM0000008.1/EVM0012039.1/EVM0013836.1/EVM0016153.1/EVM0019987.1/EVM0025169.1/EVM0032051.1/EVM0034086.1
ko04068	FoxO signaling pathway	8/313	192/6387	0.85	0.732121	0.67834	EVM0016259.1/EVM0019251.1/EVM0028266.1/EVM0032607.2/EVM0033582.1/EVM0033922.1/EVM0035609.1/EVM0036690.1
ko00040	Pentose and glucuronate interconversions	1/313	28/6387	0.73	0.755853	0.67834	EVM0014828.1
ko03040	Spliceosome	6/313	152/6387	0.81	0.763015	0.67834	EVM0001815.1/EVM0009377.1/EVM0009609.2/EVM0018170.1/EVM0021537.1/EVM0035898.1
ko04210	Apoptosis	6/313	178/6387	0.69	0.876286	0.67834	EVM0004628.1/EVM0012179.1/EVM0013260.1/EVM0014576.1/EVM0024276.1/EVM0026927.1
ko00982	Drug metabolism - cytochrome P450	1/313	42/6387	0.49	0.879652	0.67834	EVM0005445.1
ko03410	Base excision repair	1/313	42/6387	0.49	0.879652	0.67834	EVM0014576.1
ko00514	Other types of O-glycan biosynthesis	1/313	43/6387	0.47	0.885588	0.67834	EVM0034485.1
ko00980	Metabolism of xenobiotics by cytochrome P450	1/313	43/6387	0.47	0.885588	0.67834	EVM0005445.1
ko00010	Glycolysis / Gluconeogenesis	2/313	75/6387	0.54	0.889123	0.67834	EVM0005445.1/EVM0014828.1
ko00620	Pyruvate metabolism	1/313	51/6387	0.4	0.92369	0.67834	EVM0014828.1
ko04810	Regulation of actin cytoskeleton	10/313	300/6387	0.68	0.929778	0.67834	EVM0001318.1/EVM0006681.2/EVM0012614.1/EVM0014328.1/EVM0015522.1/EVM0016850.1/EVM0019034.1/EVM0019371.1/EVM0024092.1/EVM0036013.1
ko04141	Protein processing in endoplasmic reticulum	6/313	199/6387	0.62	0.931016	0.67834	EVM0012179.1/EVM0015373.1/EVM0015598.1/EVM0016890.1/EVM0024276.1/EVM0027330.1
ko00071	Fatty acid degradation	1/313	53/6387	0.39	0.931044	0.67834	EVM0014828.1
ko04920	Adipocytokine signaling pathway	2/313	92/6387	0.44	0.944799	0.67834	EVM0008748.1/EVM0035308.1
ko00260	Glycine, serine and threonine metabolism	1/313	63/6387	0.32	0.958474	0.67834	EVM0011355.1
ko00380	Tryptophan metabolism	1/313	64/6387	0.32	0.96053	0.67834	EVM0014828.1
ko00280	Valine, leucine and isoleucine degradation	1/313	70/6387	0.29	0.970898	0.67834	EVM0014828.1
ko00561	Glycerolipid metabolism	1/313	74/6387	0.28	0.976252	0.67834	EVM0014828.1
ko00310	Lysine degradation	1/313	75/6387	0.27	0.97743	0.67834	EVM0014828.1
ko04350	TGF-beta signaling pathway	2/313	113/6387	0.36	0.977481	0.67834	EVM0001702.1/EVM0034765.1
ko04010	MAPK signaling pathway	10/313	357/6387	0.57	0.984332	0.67834	EVM0013829.1/EVM0014326.1/EVM0016259.1/EVM0018658.1/EVM0019251.1/EVM0020332.1/EVM0032607.2/EVM0033922.1/EVM0035609.1/EVM0036690.1
ko04520	Adherens junction	2/313	126/6387	0.32	0.987267	0.67834	EVM0018068.1/EVM0020713.1
ko03010	Ribosome	2/313	127/6387	0.32	0.987818	0.67834	EVM0010162.1/EVM0033428.1
ko04910	Insulin signaling pathway	3/313	179/6387	0.34	0.993985	0.67834	EVM0022162.1/EVM0022769.1/EVM0023569.1
ko04120	Ubiquitin mediated proteolysis	2/313	152/6387	0.27	0.996038	0.67834	EVM0006651.1/EVM0012290.3
ko00190	Oxidative phosphorylation	1/313	132/6387	0.15	0.998773	0.67834	EVM0030412.1
ko04060	Cytokine-cytokine receptor interaction	2/313	186/6387	0.22	0.999175	0.67834	EVM0017204.1/EVM0023380.1
ko04110	Cell cycle	1/313	150/6387	0.14	0.999514	0.67834	EVM0016882.1
